# Supplementary material for: Abundance of Poleroviruses within Tasmanian Pea Crops and Surrounding Weeds, and the Genetic Diversity of TuYV Isolates Found
Source: Viruses. 2022 Jul 30;14(8):1690. doi: 10.3390/v14081690 (PMC9416036; doi:10.3390/v14081690)
Supplement: Supplementary file 1 [file viruses-14-01690-s001.zip]

Archive with 9 entries (9 files):
- Figure S1. P0 of Tasmanian TuYV isolates with P0 of all reported Poleroviruses.png
- Figure S2. CP of Tasmanian TuYV isolates with CP of all reported Poleroviruses.png
- Table S1. The metadata  recorded, during the field survey 2019-2020.xlsx
- Table S2. Details of Six samples selected for NGS.xlsx
- Table S3. List of isolates included in Phylogenetic analysis.xlsx
- Table S4. Nucleotide sequence identities of P0 of Tasmanian Isolates with P0 of 36 Poleroviruses.xlsx
- Table S5. Nucleotide sequence identities of P0 Tassie withTasmanian Isolates with P0 of worldwide TuYV and BrYV isolates.xlsx
- Table S6. Nucleotide sequence identities of CP of Tasmanian Isolates with CP of 36 Poleroviruses.xlsx
- Table S7. Nucleotide sequence identities of CP Tassie withTasmanian Isolates with CP of worldwide TuYV and BrYV isolates.xlsx
