# Supplementary material for: Abundance of Poleroviruses within Tasmanian Pea Crops and Surrounding Weeds, and the Genetic Diversity of TuYV Isolates Found
Source: Viruses. 2022 Jul 30;14(8):1690. doi: 10.3390/v14081690 (PMC9416036; doi:10.3390/v14081690)
Supplement: Supplementary file 1 [file viruses-14-01690-s001.zip › Table S1. The metadata recorded, during the field survey 2019-2020.xlsx]

## Sheet: Φύλλο1
Table S1. The metadata recorded, during the field survey 2019-2020
Sample no.	sub sample	Plant Sp.	Field Code	Field name	Region	Avg. seasonal temperature (Oct-Jan)	GPSX	GPSY	Pea Varieties
1	1 -5	Cape weed	U01	TomsonRobert	Table Cape	18.5±5.0	-40.9474	145.706	Reliance
2	6-10	Cape weed					-40.9474	145.706
3	11-15	Cape weed	U02	Tollymore Rd	Table Cape	18.5±5.0	-40.9475	145.702	Reliance
4	16-20	White Clover					-40.9475	145.702
5	21-25	Sonchus					-40.9475	145.702
6	26-30	Cape weed					-40.9475	145.702
7	31-35	Cape weed					-40.9475	145.702
8	36-40	Cape weed					-40.9475	145.702
9	41-45	Sonchus					-40.9475	145.702
10	46-50	Sonchus	U03	Griffin Rd side	Boat Harbour	18.5±5.0	-40.9494	145.657	Reliance
11	51-55	Cape weed					-40.9494	145.657
12	56-60	Cape weed					-40.9494	145.657
13	61-65	White Clover	U04	Sampson Rd	Boat Harbour	18.5±5.0	-40.9454	145.643	Reliance
14	66-70	White Clover					-40.9454	145.643
15	71-75	Cape weed					-40.9454	145.643
16	76-80	Cape weed					-40.9454	145.643
17	81-85	Vicia Sativa	U03	Griffin Rd side	Boat Harbour		-40.9494	145.657	Reliance
18	86-90	Vicia Sativa					-40.9494	145.657
19	91-95	Vicia Sativa					-40.9494	145.657
20	96-100	White Clover					-40.9494	145.657
21	101-105	White Clover					-40.9494	145.657
22	106-110	Cape weed					-40.9494	145.657
23	111-115	Cape weed					-40.9494	145.657
24	116-120	Sonchus	U04	Sampson Rd	Boat Harbour	-	-40.9454	145.643	Reliance
25	121-125	Sonchus					-40.9454	145.643
26	126-130	Vicia Sativa					-40.9454	145.643
27	131-135	Vicia Sativa					-40.9454	145.643
28	136-140	Cape weed					-40.9454	145.643
29	141-145	Cape weed					-40.9454	145.643
30	146-150	Burr Medic	U06	Penguin	Penguin	20.0±6.0	-41.1184	146.042	Reliance
31	151-155	Burr Medic					-41.1184	146.042
32	156-160	Burr Medic					-41.1184	146.042
33	161-165	Sonchus					-41.1184	146.042
34	166-170	White Clover					-41.1184	146.042
35	171-175	Sonchus	U05	Beswick B50	Sisters Creek	18.0±6.0	-40.9729	145.586	Reliance
36	176-180	Cape weed					-40.9729	145.586
37	181-185	Cape weed					-40.9729	145.586
38	186-190	Cape weed					-40.9729	145.586
39	191-195	Malva	U07	Braddons	Forth	18.5±5.0	-41.1932	146.273	Reliance
40	196-200	Cape weed					-41.1932	146.273
41	201-205	Cape weed					-41.1932	146.273
42	206-210	White Clover					-41.1932	146.273
43	211-215	White Clover					-41.1932	146.273
44	216-220	Cape weed	U08	Parker	Forth	18.5±5.0	-41.2062	146.264	Reliance
45	221-225	Sonchus					-41.2062	146.264
46	226-230	Pea					-41.2062	146.264
47	231-235	Cape weed	U09	TIA Res. Farm	Forth	18.5±5.0	-41.2062	146.264	Reliance
48	236-240	Sonchus					-41.2062	146.264
49	241-245	Cape weed					-41.2062	146.264
50	246-250	White Clover					-41.2062	146.264
51	251-255	White Clover					-41.2062	146.264
52	256-260	White Clover					-41.2062	146.264
53	261-265	Strawberry Clover	U10	L. Charlston	Forth	18.5±5.0	-41.1912	146.233	Reliance
54	266-270	Cape weed					-41.1912	146.233
55	271-275	vicia sativa					-41.1912	146.233
56	276-280	Unknown					-41.1912	146.233
57	281-285	White Clover					-41.1912	146.233
58	286-290	White Clover					-41.1912	146.233
59	291-295	Bur Medic					-41.1912	146.233
60	296-300	Bur Medic	U11	I Charleston	Forth	18.5±5.0	-41.214	146.228	Reliance
61	301-305	Vicia Sativa					-41.214	146.228
62	306-310	Vicia Sativa					-41.214	146.228
63	311-315	White Clover					-41.214	146.228
64	316-320	Cape weed					-41.214	146.228
65	321-325	White Clover					-41.214	146.228
66	326-330	Sub Clover					-41.214	146.228
67	331-335	Red Clover					-41.214	146.228
68	336-340	Cape weed	U12	Waverly	Don	18.5±5.0	-41.1669	146.312	Reliance
69	341-345	Sonchus					-41.1669	146.312
70	346-350	White Clover	U13	Chapman	Northdown	-	-41.187	146.506	Ashton
71	351-355	White Clover					-41.187	146.506
72	356-360	White Clover					-41.187	146.506
73	361-365	White Clover					-41.187	146.506
74	366-370	White Clover					-41.187	146.506
75	371-375	White Clover					-41.187	146.506
76	376-380	White Clover					-41.187	146.506
77	381-385	White Clover	U14	Boundery Chapman	Moriarty	18.0±6.0	-41.1945	146.481	Ashton
78	386-390	White Clover					-41.1945	146.481
79	391-395	Cape weed	U15	Telecom Pivot	Palmerston	20±6.0	-41.7774	146.997	Resal
80	396-400	Cape weed					-41.7774	146.997
81	401-405	Red Clover					-41.7774	146.997
82	406-410	Sonchus					-41.7774	146.997
83	411-415	Red Clover					-41.7774	146.997
84	416-420	Red Clover					-41.7774	146.997
85	421-425	Cape weed					-41.7799	146.991
86	426-430	White Clover	U16	Barn Pivot	Palmerston	20±6.0	-41.7799	146.991	Resal
87	431-435	Sub Clover					-41.7799	146.991
88	436-440	Unknown					-41.7799	146.991
89	441-445	Unknown					-41.7799	146.991
90	446-450	Cape weed	U17	Pivot 10	Forestvale	20±6.0	-41.7721	147.057	Ashton
91	451-455	Cape weed					-41.7721	147.057
92	456-460	Cape weed					-41.7721	147.057
93	461-465	White Clover					-41.7721	147.057
94	466-470	White Clover					-41.7721	147.057
95	471-475	Unknown					-41.7721	147.057
96	476-480	Malwa	U18	Pivot 1	Forestvale	20±6.0	-41.762	147.063	Resal
97	481-485	White Clover					-41.762	147.063
98	486-490	Cape weed					-41.762	147.063
99	491-495	Cape weed	U19	Top Pivot Right	Cressy	20±6.0	-41.7744	147.135	Columbus
100	496-500	Cape weed					-41.7744	147.135
101	501-505	Malwa					-41.7744	147.135
102	506-510	Malwa					-41.7744	147.135
103	511-515	White Clover					-41.7744	147.135
104	516-520	Cape weed	U20	Tip Paddock	Cressy	20±6.0			Resal
105	521-525	Sub Clover
106	526-530	White Clover	U21	River Pivot West	Cressy	20±6.0	-41.7534	147.126	Columbus
107	531-535	White Clover					-41.7534	147.126
108	536-540	White Clover					-41.7534	147.126
109	541-545	White Clover					-41.7534	147.126
110	546-550	White Clover					-41.7534	147.126
111	551-555	Sub Clover	U22	Circle 3	Fairfield	19.5±5.0	-41.7229	147.166	Columbus
112	556-560	Sub Clover					-41.7229	147.166
113	561-565	Cape weed					-41.7229	147.166
114	566-570	Cape weed					-41.7229	147.166
115	571-575	Unknown					-41.7229	147.166
116	576-580	Malwa					-41.7229	147.166
117	581-585	Sub Clover					-41.7229	147.166
118	586-590	Sub Clover					-41.7229	147.166
119	591-595	White Clover	U23	Boundary Paddok	Koombahla	21.5±8.0	-41.5974	147.151	Columbus
120	596-600	White Clover					-41.5974	147.151
121	601-605	Cape weed					-41.5974	147.151
122	606-610	Sonchus					-41.5974	147.151
123	611-615	Unknown					-41.5974	147.151
124	616-620	White Clover	U24	Road Paddock	Ashton	19.5±7.0	-41.6838	147.029	Ashton
125	621-625	Sub Clover					-41.6838	147.029
126	626-630	Cape weed					-41.6838	147.029
127	631-635	Sub Clover					-41.6838	147.029
128	636-640	Strawberry Clover	U28	Bishopsbourne Rd	Bishopsbourne	21.5±8.0	-41.5912	147.007	Resal
129	641-645	Strawberry Clover					-41.5912	147.007
130	646-650	Sub Clover					-41.5912	147.007
131	651-655	Sub Clover					-41.5912	147.007
132	656-660	Sub Clover					-41.5912	147.007
133	661-665	Bur Madic					-41.5912	147.007
134	666-670	Sub Clover	U29	Hagly Rd.	Hagley	19.5±7.0	-41.5314	146.911	Ashton
135	671-675	White Clover					-41.5314	146.911
136	676-680	White Clover					-41.5314	146.911
137	681-685	White Clover					-41.5314	146.911
138	686-690	Strawberry Clover	U30	A neighobour field	Hagley	19.5±7.0	-41.5314	146.911
139	691-695	White Clover					-41.5314	146.911
140	696-700	Cape weed	U31	E1 Summer Hill Farms	Hagley	19.5±7.0	-41.5051	146.881	Ashton
141	701-705	Cape weed					-41.5051	146.881
142	706-710	White Clover					-41.5051	146.881
143	711-715	White Clover					-41.5051	146.881
144	716-720	Malwa	U32	Delorine	Delorine	18.5±5.0	-41.494	146.659	Ashton
145	721-725	White Clover					-41.494	146.659
146	726-730	White Clover					-41.494	146.659
147	731-735	Cape weed					-41.494	146.659
148	736-740	Cape weed					-41.494	146.659
149	741-745	White Clover	U33	Sassafrass	Sassafrass	17.5±5.0	-41.2734	146.481	Ashton
150	746-750	White Clover					-41.2734	146.481
151	751-755	White Clover					-41.2734	146.481
152	756-760	White Clover	U34	over the Creek	Sassafrass	17.5±5.0	-41.2795	146.476	Ashton
153	761-765	White Clover					-41.2795	146.476
154	766-770	Unknown					-41.2795	146.476
155	771-775	Sonchus					-41.2795	146.476
156	776-780	White Clover	U35	Addison Rd	Moriarty	18.0±6.0	-41.2218	146.5	Ashton
157	781-785	White Clover					-41.2218	146.5
158	786-790	White Clover					-41.2218	146.5
159	791-795	Vicia Sativa					-41.2218	146.5
160	796-800	Brasssica weed					-41.2218	146.5
161	801-805	Brasssica weed					-41.2218	146.5
162	806-810	Brasssica weed	U36	Creek	Moriarty	18.0±6.0	-41.2232	146.493	Ashton
163	811-815	Brasssica weed					-41.2232	146.493
164	816-820	White Clover					-41.2232	146.493
