# Supplementary material for: Abundance of Poleroviruses within Tasmanian Pea Crops and Surrounding Weeds, and the Genetic Diversity of TuYV Isolates Found
Source: Viruses. 2022 Jul 30;14(8):1690. doi: 10.3390/v14081690 (PMC9416036; doi:10.3390/v14081690)
Supplement: Supplementary file 1 [file viruses-14-01690-s001.zip › Table S2. Details of Six samples selected for NGS.xlsx]

## Sheet: Φύλλο1
Table S2. Details of Six samples selected for NGS
Sample no.	Pooled sample	Host	no. of raw reads	no. of reads after triming	no. of denovo assembled reads	no. of Poleroviral contigs
U1	38W	Raphanus raphanistrum	22351000	22228228	670	16
	91W	Raphanus raphanistrum
	148W	Raphanus raphanistrum
U2	73W	Trifolium repens	16807356	16721940	436	12
	109W	Trifolium repens
	152W	Trifolium repens
U3	61W	Vicia sativa	18774804	18745222	716	10
	159W	Vicia sativa
U4	16P	Pisum sativum	17655072	17604404	796	16
	35P	Pisum sativum
	46P	Pisum sativum
	90P	Pisum sativum
	105P	Pisum sativum
	124P	Pisum sativum
U5	143P	Pisum sativum	17311114	17257356	262	16
	205P	Pisum sativum
	234P	Pisum sativum
	250P	Pisum sativum
	270P	Pisum sativum
U6	183P	Pisum sativum	19718506	19933492	9349	22
