# Supplementary material for: Abundance of Poleroviruses within Tasmanian Pea Crops and Surrounding Weeds, and the Genetic Diversity of TuYV Isolates Found
Source: Viruses. 2022 Jul 30;14(8):1690. doi: 10.3390/v14081690 (PMC9416036; doi:10.3390/v14081690)
Supplement: Supplementary file 1 [file viruses-14-01690-s001.zip › Table S3. List of isolates included in Phylogenetic analysis.xlsx]

## Sheet: P0
Table S3. List of P0 isolates selected in Phylogenetic analysis
Name	Accession	Country/Reference	Host
16P_P0	ON128294	This study	Pisum sativum
28W_P0	ON128295	This study	Raphanus raphanistrum
35P_P0	ON128296	This study	Pisum sativum
44W_P0	ON128297	This study	Raphanus raphanistrum
61W_P0	ON128298	This study	Vicia Sativa
82P_P0	ON128299	This study	Pisum sativum
88P_P0	ON128300	This study	Pisum sativum
101P_P0	ON128301	This study	Pisum sativum
105P_P0	ON128302	This study	Pisum sativum
123P_P0	ON128303	This study	Pisum sativum
148W_P0	ON128304	This study	Raphanus raphanistrum
188P_P0	ON128305	This study	Pisum sativum
204P_P0	ON128306	This study	Pisum sativum
225P_P0	ON128307	This study	Pisum sativum
246P_P0	ON128308	This study	Pisum sativum
268P_P0	ON128309	This study	Pisum sativum
278P_P0	ON128310	This study	Pisum sativum
290P_P0	ON128311	This study	Pisum sativum
400P_P0	ON128312	This study	Pisum sativum
401P_P0	ON128313	This study	Pisum sativum
406P_P0	ON128314	This study	Pisum sativum
4P_P0	ON128315	This study	Pisum sativum
15W_P0	ON128316	This study	Raphanus raphanistrum
16W_P0	ON128317	This study	Raphanus raphanistrum
17P_P0	ON128318	This study	Pisum sativum
22W_P0	ON128319	This study	Raphanus raphanistrum
36W_P0	ON128320	This study	Raphanus raphanistrum
37W_P0	ON128321	This study	Raphanus raphanistrum
38W_P0	ON128322	This study	Raphanus raphanistrum
42P_P0	ON128323	This study	Pisum sativum
49W_P0	ON128324	This study	Raphanus raphanistrum
50W_P0	ON128325	This study	Trifolium repens
53W_P0	ON128326	This study	Trifolium fragiferum
54W_P0	ON128327	This study	Raphanus raphanistrum
81P_P0	ON128328	This study	Pisum sativum
92P_P0	ON128329	This study	Pisum sativum
94P_P0	ON128330	This study	Pisum sativum
95P_P0	ON128331	This study	Pisum sativum
96P_P0	ON128332	This study	Pisum sativum
98P_P0	ON128333	This study	Pisum sativum
103P_P0	ON128334	This study	Pisum sativum
127P_P0	ON128335	This study	Pisum sativum
144P_P0	ON128336	This study	Pisum sativum
158W_P0	ON128337	This study	Trifolium repens
160W_P0	ON128338	This study	Arctotheca calendula
161W_P0	ON128339	This study	Arctotheca calendula
162W_P0	ON128340	This study	Arctotheca calendula
163W_P0	ON128341	This study	Arctotheca calendula
183P_P0	ON128342	This study	Pisum sativum
184P_P0	ON128343	This study	Pisum sativum
192P_P0	ON128344	This study	Pisum sativum
209P_P0	ON128345	This study	Pisum sativum
219P_P0	ON128346	This study	Pisum sativum
242P_P0	ON128347	This study	Pisum sativum
261P_P0	ON128348	This study	Pisum sativum
267P_P0	ON128349	This study	Pisum sativum
345P_P0	ON128350	This study	Pisum sativum
393P_P0	ON128351	This study	Pisum sativum
403P_P0	ON128352	This study	Pisum sativum
411P_P0	ON128353	This study	Pisum sativum
41W_P0	ON128354	This study	Raphanus raphanistrum
51W_P0	ON128355	This study	Trifolium repens
53P_P0	ON128356	This study	Pisum sativum
75W_P0	ON128357	This study	Trifolium repens
76W_P0	ON128358	This study	Trifolium repens
78W_P0	ON128359	This study	Trifolium repens
122P_P0	ON128360	This study	Pisum sativum
237P_P0	ON128361	This study	Pisum sativum
287P_P0	ON128362	This study	Pisum sativum
404P_P0	ON128363	This study	Pisum sativum
407P_P0	ON128364	This study	Pisum sativum
419P_P0	ON128365	This study	Pisum sativum
420P_P0	ON128366	This study	Pisum sativum
89P_P0	ON128367	This study	Pisum sativum
90P_P0	ON128368	This study	Pisum sativum
TuYV-BN5	AF168606.1	unknown	unknown
TuYV-GB	AF168608.1	unknown	unknown
Br	EU022489.1	Poland	Brassica napus
1pP0	HQ543115.1	Australia	Pisum sativum
2pP0	HQ543116.1	Australia	Pisum sativum
5pP0	HQ543117.1	Australia	Pisum sativum
6pP0	HQ543118.1	Australia	Pisum sativum
7pP0	HQ543119.1	Australia	Pisum sativum
8pP0	HQ543120.1	Australia	Pisum sativum
9pP0	HQ543121.1	Australia	Pisum sativum
12pP0	HQ543122.1	Australia	Pisum sativum
13pP0	HQ543123.1	Australia	Pisum sativum
16pP0	HQ543124.1	Australia	Pisum sativum
18pP0	HQ543125.1	Australia	Pisum sativum
19pP0	HQ543126.1	Australia	Pisum sativum
20pP0	HQ543127.1	Australia	Pisum sativum
21pP0	HQ543128.1	Australia	Pisum sativum
23pP0	HQ543129.1	Australia	Pisum sativum
27pP0	HQ543130.1	Australia	Pisum sativum
28pP0	HQ543131.1	Australia	Pisum sativum
47bP0	HQ543132.1	Australia	Pisum sativum
WA-1	JQ862472.1	Australia	Diuris species
114-TuYV	KR351306.1	Serbia	Brassica napus L. (oilseed rape)
119-TuYV	KU351664.1	Serbia	Brassica napus L. (oilseed rape)
Fg-SA	MF176652.1	Australia	Trigonella foenum-graecum
88Sal	MK144816.1	Serbia	Sinapis alba
98Bni	MK144817.1	Serbia	Brassica nigra
	MK616236.1	China: Henan	Nicotiana tabacum
364Cb	MN165558.1	Serbia	Brassica oleracea var. capitata (Cabbage)
345Cb	MN602973.1	Serbia	Brassica oleracea var. capitata L. (cabbage)
1740	MT586571.1	Australia	Cicer arietinum
5510	MT586572.1	Australia	Cicer arietinum
MK111	MT586573.1	Australia	Cicer arietinum
L31_4	MT586574.1	Australia	Lens culinaris
P6_2	MT586575.1	Australia	Pisum sativum
5514b	MT586576.1	Australia	Brassica napus
MK102	MT586577.1	Australia	Brassica napus
MK104	MT586578.1	Australia	Brassica napus
MK109	MT586579.1	Australia	Pisum sativum
5512b	MT586580.1	Australia	Brassica napus
5248	MT586581.1	Australia	Sinapis arvensis
C21A	MT586582.1	Australia	Brassica napus
MK103	MT586583.1	Australia	Pisum sativum
MK106	MT586584.1	Australia	Brassica napus
C2016a	MT586585.1	Australia	Brassica napus
P5_8	MT586586.1	Australia	Pisum sativum
5509	MT586587.1	Australia	Brassica napus
C2016b	MT586588.1	Australia	Brassica napus
MK113	MT586589.1	Australia	Lens culinaris
MK107	MT586590.1	Australia	Brassica napus
5414	MT586591.1	Australia	Brassica napus
5513	MT586592.1	Australia	Brassica napus
5512a	MT586593.1	Australia	Brassica napus
5514a	MT586594.1	Australia	Brassica napus
MK105	MT586595.1	Australia	Brassica napus
5511	MT586596.1	Australia	Cicer arietinum
C20A	MT586597.1	Australia	Brassica napus
Br12	MT586598.1	Australia	Beta vulgaris
Geo1	MT955608.1	Greece	Brassica napus cv. IOWA
44593	MT955609.1	Greece	Brassica napus cv. IOWA
Geo7	MT955610.1	Greece	Brassica napus cv. Expower
Geo15	MT955611.1	Greece	Brassica napus cv. PT228
RA595d	MW026683.1	Iran: Kermanshah, Bisotun	Brassica napus
RA109	MW026684.1	Iran: Kermanshah	Sinapis arvensis
DSMZ PV-1209	MW854285.1	Germany	Physalis pubescens
Bra1	MZ313372.1	Brazil: Araucaria, Parana	Brassica oleracea var. capitata cv. Esmeralda 235
TuYV-FL1	NC_003743	France: Avignon	Lactuca sativa
BrYV-ABJ	HQ388348	China: Beijing	Brassica napus var. napobrassica
BrYV-BBJ	HQ388349	China: Beijing	B. napus var. napobrassica
BrYV-China	KY310572	China	B. napus
BrYV-ABJ	NC_016038	China: Beijing	B. napus var. napobrassica
BrYV-AJS	HQ388350	China: Jiangsu	B. campestris L.
BrYV-BJS	HQ388351	China: Jiangsu	B. campestris L.
BrYV-Anhui	MF314820	China	Nicotiana tabacum
BrYV-NtabQJ	MK057527	China: Yunnan	N. tabacum
BrYV-CR	JN015068	China: Haidian	R. raphanistrum
BrYV-CC	KF015269	China: Beijing	B. rapa pekinensis
BrYV-R3b	LC428363	Japan: Okayama	R. sativus
BrYV-RT8	LC428364	Japan: Hokkaido	R. sativus
BrYV-R40	LC428365	Japan: Okayama	R. sativus
BrYV-CC1	LC428358	Japan: Hokkaido	B. rapa subsp. pekinensis
BrYV-TO3	LC428360	Japan: Okayama	B. rapa subsp. Rapa
BrYV-WN1	LC428359	Japan: Hokkaido	Sinapis alba
BrYV-NAP	LC428361	Japan: Okayama	B. napus
BrYV-CD9	LC428362	Japan: Hokkaido	B. oleracea var. capitata
BrYV-CS	KF923236	South Korea: Cheongsong	B.rapa

## Sheet: CP
Table S3. List of CP isolates selected in Phylogenetic analysis
Name	Accession	Country/Reference	Host
22W_CP	ON128369	This study	Raphanus raphanistrum
92P_CP	ON128370	This study	Pisum sativum
96P_CP	ON128371	This study	Pisum sativum
98P_CP	ON128372	This study	Pisum sativum
105P_CP	ON128373	This study	Pisum sativum
127P_CP	ON128374	This study	Pisum sativum
161W_CP	ON128375	This study	Arctotheca calendula
162W_CP	ON128376	This study	Arctotheca calendula
184P_CP	ON128377	This study	Pisum sativum
204P_CP	ON128378	This study	Pisum sativum
225P_CP	ON128379	This study	Pisum sativum
267P_CP	ON128380	This study	Pisum sativum
345P_CP	ON128381	This study	Pisum sativum
403P_CP	ON128382	This study	Pisum sativum
4P_CP	ON128383	This study	Pisum sativum
15W_CP	ON128384	This study	Raphanus raphanistrum
16P_CP	ON128385	This study	Pisum sativum
16W_CP	ON128386	This study	Raphanus raphanistrum
17P_CP	ON128387	This study	Pisum sativum
28W_CP	ON128388	This study	Raphanus raphanistrum
35P_CP	ON128389	This study	Pisum sativum
36W_CP	ON128390	This study	Raphanus raphanistrum
37W_CP	ON128391	This study	Raphanus raphanistrum
38W_CP	ON128392	This study	Raphanus raphanistrum
41W_CP	ON128393	This study	Raphanus raphanistrum
42P_CP	ON128394	This study	Pisum sativum
44W_CP	ON128395	This study	Raphanus raphanistrum
49W_CP	ON128396	This study	Raphanus raphanistrum
50W_CP	ON128397	This study	Trifolium repens
51W_CP	ON128398	This study	Trifolium repens
53P_CP	ON128399	This study	Pisum sativum
53W_CP	ON128400	This study	Trifolium fragiferum
54W_CP	ON128401	This study	Raphanus raphanistrum
61W_CP	ON128402	This study	Vicia Sativa
75W_CP	ON128403	This study	Trifolium repens
76W_CP	ON128404	This study	Trifolium repens
78W_CP	ON128405	This study	Trifolium repens
81P_CP	ON128406	This study	Pisum sativum
82P_CP	ON128407	This study	Pisum sativum
88P_CP	ON128408	This study	Pisum sativum
89P_CP	ON128409	This study	Pisum sativum
90P_CP	ON128410	This study	Pisum sativum
94P_CP	ON128411	This study	Pisum sativum
95P_CP	ON128412	This study	Pisum sativum
101P_CP	ON128413	This study	Pisum sativum
103P_CP	ON128414	This study	Pisum sativum
122P_CP	ON128415	This study	Pisum sativum
123P_CP	ON128416	This study	Pisum sativum
144P_CP	ON128417	This study	Pisum sativum
148W_CP	ON128418	This study	Raphanus raphanistrum
158W_CP	ON128419	This study	Trifolium repens
160W_CP	ON128420	This study	Arctotheca calendula
163W_CP	ON128421	This study	Arctotheca calendula
183P_CP	ON128422	This study	Pisum sativum
188P_CP	ON128423	This study	Pisum sativum
192P_CP	ON128424	This study	Pisum sativum
209P_CP	ON128425	This study	Pisum sativum
219P_CP	ON128426	This study	Pisum sativum
237P_CP	ON128427	This study	Pisum sativum
242P_CP	ON128428	This study	Pisum sativum
246P_CP	ON128429	This study	Pisum sativum
261P_CP	ON128430	This study	Pisum sativum
268P_CP	ON128431	This study	Pisum sativum
278P_CP	ON128432	This study	Pisum sativum
287P_CP	ON128433	This study	Pisum sativum
290P_CP	ON128434	This study	Pisum sativum
393P_CP	ON128435	This study	Pisum sativum
400P_CP	ON128436	This study	Pisum sativum
401P_CP	ON128437	This study	Pisum sativum
404P_CP	ON128438	This study	Pisum sativum
406P_CP	ON128439	This study	Pisum sativum
407P_CP	ON128440	This study	Pisum sativum
411P_CP	ON128441	This study	Pisum sativum
419P_CP	ON128442	This study	Pisum sativum
420P_CP	ON128443	This study	Pisum sativum
BrYV-BN5	AF167484.1	unknown	unknown
BrYV-GB	AF167486.1	unknown	unknown
Br	EU022508.1	Poland	Brassica napus
EV2-94	GQ118151.1	Egypt	faba bean
Mo-fb-21	GQ118153.1	Morocco	faba bean
TuYV-MS	GU002351.1	United Kingdom	Brassica napus
1pCP	HQ543077.1	Australia	Pisum sativum
2pCP	HQ543078.1	Australia	Pisum sativum
15pCP	HQ543085.1	Australia	Pisum sativum
16pCP	HQ543086.1	Australia	Pisum sativum
17pCP	HQ543087.1	Australia	Pisum sativum
19pCP	HQ543089.1	Australia	Pisum sativum
23pCP	HQ543093.1	Australia	Pisum sativum
24pCP	HQ543094.1	Australia	Pisum sativum
28pCP	HQ543096.1	Australia	Pisum sativum
35bCP	HQ543097.1	Australia	Brassica oleracea var. italica
38bCP	HQ543098.1	Australia	Brassica oleracea var. italica
39bCP	HQ543099.1	Australia	Brassica oleracea var. italica
42bCP	HQ543101.1	Australia	Brassica oleracea var. italica
43bCP	HQ543102.1	Australia	Brassica oleracea var. italica
46bCP	HQ543103.1	Australia	Brassica oleracea var. italica
51bCP	HQ543105.1	Australia	Brassica oleracea var. italica
52bCP	HQ543106.1	Australia	Brassica oleracea var. italica
53bCP	HQ543107.1	Australia	Brassica oleracea var. italica
90bCP	HQ543108.1	Australia	Brassica oleracea var. italica
92bCP	HQ543109.1	Australia	Brassica oleracea var. italica
117pCP	HQ543110.1	Australia	Pisum sativum
118pCP	HQ543111.1	Australia	Pisum sativum
119bCP	HQ543112.1	Australia	Brassica oleracea var. italica
120bCP	HQ543113.1	Australia	Brassica oleracea var. italica
121bCP	HQ543114.1	Australia	Brassica oleracea var. italica
WA-1	JQ862472.1	Australia	Diuris species
IRNTuYV-H12	KC894703.1	Iran: Hamedan	Medicago sativa
IRNTuYV-H23	KC894704.1	Iran: Hamedan	Medicago sativa
IRNTuYV-H54	KC894705.1	Iran: Hamedan	Medicago sativa
Pintoi-VarA	KU726090.1	Colombia	Arachis pintoi
Pintoi-VarB	KU726091.1	Colombia	Arachis pintoi
PL	KX599545.1	Poland	oilseed rape
AAHACa-TuYV	MH161440.1	Pakistan	cauliflower
AAJAS-TuYV	MH161441.1	Pakistan	Spinach
JKI 29345	MK450519.1	Germany	Raphanus raphanistrum subsp. sativus
JKI 29344	MK450520.1	Germany	Pisum sativum
	MK616236.1	China: Henan	Nicotiana tabacum
Salzlandkreis-1_16	MN497800.1	Germany	Pisum sativum
Salzlandkreis-1_17	MN497801.1	Germany	Pisum sativum
Salzlandkreis-1_18	MN497802.1	Germany	Pisum sativum
Salzlandkreis-2_16	MN497803.1	Germany	Pisum sativum
Salzlandkreis-2_18	MN497804.1	Germany	Pisum sativum
Muenster_16	MN497805.1	Germany	Pisum sativum
Muenster_17	MN497806.1	Germany	Pisum sativum
Muenster_18	MN497807.1	Germany	Pisum sativum
Kreis Stormarn_16	MN497808.1	Germany	Pisum sativum
Landkreis Meissen_16	MN497809.1	Germany	Pisum sativum
Landkreis Meissen_17	MN497810.1	Germany	Pisum sativum
Landkreis Meissen_18	MN497811.1	Germany	Pisum sativum
1740	MT586571.1	Australia	Cicer arietinum
5510	MT586572.1	Australia	Cicer arietinum
MK111	MT586573.1	Australia	Cicer arietinum
L31_4	MT586574.1	Australia	Lens culinaris
P6_2	MT586575.1	Australia	Pisum sativum
5514b	MT586576.1	Australia	Brassica napus
MK102	MT586577.1	Australia	Brassica napus
MK104	MT586578.1	Australia	Brassica napus
MK109	MT586579.1	Australia	Pisum sativum
5512b	MT586580.1	Australia	Brassica napus
5248	MT586581.1	Australia	Sinapis arvensis
C21A	MT586582.1	Australia	Brassica napus
MK103	MT586583.1	Australia	Pisum sativum
MK106	MT586584.1	Australia	Brassica napus
C2016a	MT586585.1	Australia	Brassica napus
P5_8	MT586586.1	Australia	Pisum sativum
5509	MT586587.1	Australia	Brassica napus
C2016b	MT586588.1	Australia	Brassica napus
MK113	MT586589.1	Australia	Lens culinaris
MK107	MT586590.1	Australia	Brassica napus
5414	MT586591.1	Australia	Brassica napus
5513	MT586592.1	Australia	Brassica napus
5512a	MT586593.1	Australia	Brassica napus
5514a	MT586594.1	Australia	Brassica napus
MK105	MT586595.1	Australia	Brassica napus
5511	MT586596.1	Australia	Cicer arietinum
C20A	MT586597.1	Australia	Brassica napus
Br12	MT586598.1	Australia	Beta vulgaris
DSMZ PV-1209	MW854285.1	Germany	Physalis pubescens
FL1	NC_003743.1	France: Avignon	Lactuca sativa
FL1	X13063.1	France	unknown
BrYV-ABJ	HQ388348	China: Beijing	Brassica napus var. napobrassica
BrYV-BBJ	HQ388349	China: Beijing	B. napus var. napobrassica
BrYV-China	KY310572	China	B. napus
BrYV-ABJ	NC_016038	China: Beijing	B. napus var. napobrassica
BrYV-AJS	HQ388350	China: Jiangsu	B. campestris L.
BrYV-BJS	HQ388351	China: Jiangsu	B. campestris L.
BrYV-Anhui	MF314820	China	Nicotiana tabacum
BrYV-NtabQJ	MK057527	China: Yunnan	N. tabacum
BrYV-CR	JN015068	China: Haidian	R. raphanistrum
BrYV-CC	KF015269	China: Beijing	B. rapa pekinensis
BrYV-R3b	LC428363	Japan: Okayama	R. sativus
BrYV-RT8	LC428364	Japan: Hokkaido	R. sativus
BrYV-R40	LC428365	Japan: Okayama	R. sativus
BrYV-CC1	LC428358	Japan: Hokkaido	B. rapa subsp. pekinensis
BrYV-TO3	LC428360	Japan: Okayama	B. rapa subsp. Rapa
BrYV-WN1	LC428359	Japan: Hokkaido	Sinapis alba
BrYV-NAP	LC428361	Japan: Okayama	B. napus
BrYV-CD9	LC428362	Japan: Hokkaido	B. oleracea var. capitata
BrYV-CS	KF923236	South Korea: Cheongsong	B.rapa

## Sheet: Poleroviruses
Table S3. List of Polerovirus Reference genomes selected in Phylogenetic analysis
Name	Accession	Country/Reference
African eggplant yellowing virus	NC_034207	Mali: Bamako	Solanum aethiopicum
Barley virus G	NC_029906	South Korea	barley
Beet chlorosis virus	NC_002766
Beet mild yellowing virus	NC_003491
Beet western yellows virus	NC_004756
Brassica yellows virus	NC_016038	China: Beijing	Brassica napus var. napobrassica
Carrot red leaf virus	NC_006265
Cereal yellow dwarf virus RPS	NC_002198
Cereal yellow dwarf virus RPV	NC_004751
Chickpea chlorotic stunt virus	NC_008249	Ethiopia: Ambo	faba bean
Cotton leafroll dwarf virus	NC_014545	Argentina	Gossypium hirsutum (cotton)
Cowpea polerovirus 1	NC_034246	Burkina Faso	Vigna unguiculata
Cowpea polerovirus 2	NC_034247	Burkina Faso	Vigna unguiculata
Cucurbit aphid-borne yellows virus	NC_003688
Faba bean polerovirus 1	NC_055495	Australia	faba bean
Luffa aphid-borne yellows virus	NC_027703	Thailand: Kanchanaburi	Luffa acutangula
Maize yellow dwarf virus RMV	NC_021484	USA	Triticum aestivum
Maize yellow dwarf virus-RMV2	NC_029990	China	maize
Melon aphid-borne yellows virus	NC_010809	China: Beijing	Benincasa hispida
Pepo aphid-borne yellows virus	NC_030225	South Africa	Cucurbita pepo L. (marrow)
Pepper vein yellows virus	NC_015050	Japan: Okinawa	Capsicum annuum L. Var. grossum Sendt.
Pepper vein yellows virus 2	NC_055129	Israel	Capsicum annuum
Pepper vein yellows virus 5	NC_036803	Spain	Capsicum annuum cv. California Wonder
Phasey bean mild yellows virus	NC_028793	Australia	chickpea
Potato leafroll virus	NC_001747
Pumpkin polerovirus	NC_055513	Kenya	Pumpkin sp.
Sauropus yellowing virus	NC_025837	Thailand	Sauropus androgynus
Strawberry polerovirus 1	NC_025435	Canada	Fragaria x ananassa
Suakwa aphid-borne yellows virus	NC_018571	Taiwan: Kaohsiung County	Luffa cylindrica (Suakwa vegetable sponge)
Sugarcane yellow leaf virus	NC_000874	USA: Florida	Saccharum sp. cultivar CP65-357
Tobacco vein distorting virus	NC_010732	China	tobacco
Tobacco virus 2	NC_034265	China	Nicotiana tabacum
Turnip yellows virus	NC_003743
Wheat leaf yellowing-associated virus	NC_035451	China	Triticum aestivum (wheat)
Wheat yellow dwarf virus-GPV	NC_012931	China	Triticum aestivum
White clover mottle virus	NC_031747	South Korea:North Gyeongsang Province, Cheongdo	Trifolium repens
