# Supplementary material for: Abundance of Poleroviruses within Tasmanian Pea Crops and Surrounding Weeds, and the Genetic Diversity of TuYV Isolates Found
Source: Viruses. 2022 Jul 30;14(8):1690. doi: 10.3390/v14081690 (PMC9416036; doi:10.3390/v14081690)
Supplement: Supplementary file 1 [file viruses-14-01690-s001.zip › Table S4. Nucleotide sequence identities of P0 of Tasmanian Isolates with P0 of 36 Poleroviruses.xlsx]

## Sheet: Nucleotide alignment of P0 Tass
Table S4. Nucleotide sequence identities of P0 of Tasmanian Isolates with P0 of 36 Poleroviruses
	NC_025435 - gene	NC_030225 - gene	NC_055513 - gene	NC_000874 - gene	NC_034246 - gene	NC_034247 - gene	NC_028793 - gene	NC_004751 - gene	NC_012931 - gene	NC_002198 - gene	NC_025837 - gene	NC_001747 - gene	NC_034265 - gene	NC_027703 - gene	NC_002766 - gene	NC_006265 - p0 gene	NC_029906 - gene	NC_029990 - gene	NC_021484 - gene	NC_055495 - gene	NC_031747 - gene	NC_008249 - p0 gene	NC_035451 - gene	NC_014545 - ORF0 gene	NC_034207 - gene	NC_010732 - P0 gene	NC_015050 - ORF0 gene	NC_036803 - gene	NC_055129 - gene	NC_018571 - gene	NC_016038 - gene	NC_003743 - gene	246P	204P	92P	75W	90P	53W	407P	44W	38W	51W	54W	41W	50W	22W	123P	49W	144P
NC_025435 - gene		22.9	24.1	24.3	24.7	24	23.1	25.8	25.5	25.3	21.7	23.2	25.2	24.1	26.4	21.9	22.3	22.7	24.1	24.5	26	23.2	23	23.1	24.9	23.2	23.2	24.5	24.9	23.2	40	39.8	40.2	40.7	41.1	41.1	40.7	41.9	41.3	41.1	41.1	41.2	41	40.8	40.8	40.9	40.8	41.3	41.2
NC_030225 - gene	22.9		37.5	25.3	25	27.3	26.3	27.5	25.7	27.1	25.7	25.9	24.5	26	28.1	25.4	25.4	26.8	24.5	26.4	30	26.7	23.8	26.4	27.9	28.4	25.8	28.8	27.7	29.2	43	41.6	43.4	43.2	43.2	44	43.3	43.5	44.2	43.8	43.1	44	44	43.8	43.7	44	44.1	43.5	43.8
NC_055513 - gene	24.1	37.5		25	26.7	27.6	28.8	27.8	27.1	24.8	27.5	24.8	25	25.6	29.2	24.2	26.3	25.6	26.8	26.9	28.5	27.7	24.1	27.8	31.2	29.4	27.3	31.1	29.9	30.9	44.6	44.2	44.9	45.1	45.4	44.9	44.5	45.4	45.1	45	44.1	45.8	45.1	45.1	45	45.2	45.1	44.8	45
NC_000874 - gene	24.3	25.3	25		26	24.7	26.2	26.1	26.1	26.9	23.3	23.4	23.8	27.4	26.7	23.3	23.7	24.1	23	24.2	26.2	24.8	24.5	24.1	25.9	27.6	26.4	25.4	28.6	25.4	41.5	41.2	41.5	41.7	42.4	42.2	42	42.6	43	42.7	42.5	41.9	42.7	42.2	42.7	42.7	43	42.5	42.8
NC_034246 - gene	24.7	25	26.7	26		27.6	27.2	28.9	26.6	24.9	25.1	26	25.9	27.4	29.7	26	27.5	26.9	27.2	22.5	26.6	25.4	23.2	26.4	30.8	27.8	28.1	28.6	28.4	27.8	42.9	43.4	44.3	44	43.9	44.6	44.4	44.7	44	43.9	43.6	43.8	44.3	44.2	43.8	44.4	44.2	43.6	44.2
NC_034247 - gene	24	27.3	27.6	24.7	27.6		34	27.2	26.8	25.9	27.6	25.3	27.3	26.9	27.2	26.8	26.6	26.5	26.8	25.1	27.2	26.5	23.3	26	25.9	26.2	25.9	28.7	28.1	28.7	44.6	43	44.4	44.2	44	45.1	44.5	44.6	45.5	44.9	44.8	45.1	45.4	45.1	45.1	45.4	45.1	45	44.7
NC_028793 - gene	23.1	26.3	28.8	26.2	27.2	34		25	26.7	27	26	25.4	25.8	27.8	26.4	22.1	26.3	27.6	28.5	26.4	27	25.8	23.6	29.1	27.7	27.3	29.3	28.5	27.4	29.3	42.7	41.5	43.5	43.5	42.8	43.6	43.3	44.1	43.9	43.4	43.2	43.4	43.9	43.7	43.7	43.8	43.5	43.4	43.5
NC_004751 - gene	25.8	27.5	27.8	26.1	28.9	27.2	25		27.7	29.2	26.1	26.6	25.9	28	26.3	23.3	24.6	26.7	26.1	23.6	27.5	25.2	24.2	28.1	28.8	27.7	29.2	28.1	28.9	27.2	45	44.6	45.4	45.1	45.6	45.8	45.4	45.6	46.6	46.3	45.2	46.3	45.7	45.6	45.7	46.3	46	45.9	46.1
NC_012931 - gene	25.5	25.7	27.1	26.1	26.6	26.8	26.7	27.7		38.2	28.4	24.7	25.3	26.1	28.4	23.1	24.6	25.8	27.5	25.3	29.6	26.3	24	23.8	29.3	27.2	27	29	28.3	27.2	43.8	40.7	43.8	43.1	44.3	44.7	44.5	45.8	45.1	45.1	44.7	44.8	44.9	44.5	44.7	44.7	44	45.3	44.9
NC_002198 - gene	25.3	27.1	24.8	26.9	24.9	25.9	27	29.2	38.2		25.8	26.7	27.4	26.9	28	23.1	23.9	26.8	27.2	25.3	25.5	26	24.5	25.5	27.8	26.6	27	27.7	28.3	25.4	43.4	41.6	43.2	43	44	44	43.4	44.2	44.7	45.1	44	43.9	44	44	44	44.2	44.1	43.9	44
NC_025837 - gene	21.7	25.7	27.5	23.3	25.1	27.6	26	26.1	28.4	25.8		24.5	25.9	27.5	27	26.8	24.5	25.3	25.9	24.4	25.9	27	23.7	27	28.6	27	27	28.3	27.6	25	42.3	42.6	43.6	43.4	44.1	44.1	43.5	44.1	44.5	44.7	44.2	44.5	44.8	44.4	44.7	44.8	43.8	44.4	44.7
NC_001747 - gene	23.2	25.9	24.8	23.4	26	25.3	25.4	26.6	24.7	26.7	24.5		28.8	24.6	29	23.7	23.5	26.6	27.9	23.4	26.6	25.7	21.6	23	26.8	24.8	24	26.7	27	25.4	40.2	40.6	42	41.3	41.3	41.8	41.6	41	42.2	42.5	41.8	41.9	42	42	42.3	42.1	41.9	41.7	42
NC_034265 - gene	25.2	24.5	25	23.8	25.9	27.3	25.8	25.9	25.3	27.4	25.9	28.8		25.1	26.4	23.7	25.5	25.6	25	24.3	24.1	26.6	21.4	24.1	28.9	27.4	28.7	27.2	27.9	25.6	42	40.6	42.6	42.9	42.7	42.6	42.1	43.5	42.6	42.7	42.7	42.9	42.8	43.1	42.8	43.1	43	43.1	43.3
NC_027703 - gene	24.1	26	25.6	27.4	27.4	26.9	27.8	28	26.1	26.9	27.5	24.6	25.1		27.2	24.7	26.9	25.6	25.3	24.5	26.1	26	23.4	27.2	27.1	29.7	27	27.7	29.1	24.6	45.2	43	44.3	44.5	45.1	44.9	44.6	45	45.1	45.8	44.7	45.4	45.3	45.4	45.4	45.5	45.5	45.3	45.6
NC_002766 - gene	26.4	28.1	29.2	26.7	29.7	27.2	26.4	26.3	28.4	28	27	29	26.4	27.2		25.3	27	26.5	26.6	28.2	28.2	27.9	25.2	27	28.9	28.9	30.3	29.6	32.2	27.2	46.2	45.7	46.8	47.1	46.7	46.3	46.9	47.7	47.1	47	46.5	46.9	47.4	47.3	47.3	47	46.5	46.6	47.2
NC_006265 - p0 gene	21.9	25.4	24.2	23.3	26	26.8	22.1	23.3	23.1	23.1	26.8	23.7	23.7	24.7	25.3		25.7	24.2	23.2	23.8	25.8	22.6	23	22.9	25.3	24.6	23.8	25.9	25.2	25	40.3	40.3	41.1	40.9	41.7	41.1	41.6	41.9	41.5	41.6	40.9	41.4	41.7	41.6	41.9	42.6	41.2	41.3	41.4
NC_029906 - gene	22.3	25.4	26.3	23.7	27.5	26.6	26.3	24.6	24.6	23.9	24.5	23.5	25.5	26.9	27	25.7		30.5	28.9	24.3	25.8	25	23.7	24.4	29	27	25.9	27	26	25.6	41.5	41.2	42.6	42.4	42.6	42.2	41.8	42.6	42.2	42.2	42.1	42	42.6	42.5	42.7	43.2	42.5	41.9	42.1
NC_029990 - gene	22.7	26.8	25.6	24.1	26.9	26.5	27.6	26.7	25.8	26.8	25.3	26.6	25.6	25.6	26.5	24.2	30.5		32.2	23.8	27.6	26.1	24.9	26.4	29.5	26.5	25.2	28	26.8	25.7	43.3	42.2	44.2	43.6	43.7	44	44.3	43.7	44.4	44.2	43.4	42.8	43.6	43.6	43.8	43.5	43.5	43.5	43.6
NC_021484 - gene	24.1	24.5	26.8	23	27.2	26.8	28.5	26.1	27.5	27.2	25.9	27.9	25	25.3	26.6	23.2	28.9	32.2		25.8	26	26.7	23.9	27.4	29.6	28.8	28.6	29.7	29.1	27.4	43.9	43	44.9	44.7	45	45.2	44.6	44.9	45.4	45.4	45	44.9	45.3	45.8	45.4	45.2	45.4	45.1	45.3
NC_055495 - gene	24.5	26.4	26.9	24.2	22.5	25.1	26.4	23.6	25.3	25.3	24.4	23.4	24.3	24.5	28.2	23.8	24.3	23.8	25.8		32.2	30.2	23.4	24.3	25.9	26.4	25.2	27.1	26.9	24.3	41.8	39.9	41.4	41.9	41.8	42.3	42.5	43.4	42.6	42.8	41.6	42.2	42.1	42.5	41.9	42.1	42.7	42.1	42.8
NC_031747 - gene	26	30	28.5	26.2	26.6	27.2	27	27.5	29.6	25.5	25.9	26.6	24.1	26.1	28.2	25.8	25.8	27.6	26	32.2		38.6	24.3	27	30.6	27.9	29.3	30.3	28.7	26.8	45.5	45	45.5	45	45.7	46.1	45.8	48.2	46.9	46.3	45.8	45.9	45.9	46.2	46.1	46.4	46.2	45.7	45.7
NC_008249 - p0 gene	23.2	26.7	27.7	24.8	25.4	26.5	25.8	25.2	26.3	26	27	25.7	26.6	26	27.9	22.6	25	26.1	26.7	30.2	38.6		22.4	27.6	28.4	27	28.5	29.9	30.3	26.2	42.7	42.9	43.3	43.8	43.7	43.6	43.5	44.8	44.2	44.1	43	43	43.2	43.8	43.4	43.3	43.2	43.1	43.2
NC_035451 - gene	23	23.8	24.1	24.5	23.2	23.3	23.6	24.2	24	24.5	23.7	21.6	21.4	23.4	25.2	23	23.7	24.9	23.9	23.4	24.3	22.4		23.6	24.5	24.9	22.5	24.2	24.7	22.6	40	38.8	41.4	40.8	41.3	40.9	41.1	40.6	40.9	41.3	40.8	41	40.9	41	40.7	41.1	41.3	41.1	40.9
NC_014545 - ORF0 gene	23.1	26.4	27.8	24.1	26.4	26	29.1	28.1	23.8	25.5	27	23	24.1	27.2	27	22.9	24.4	26.4	27.4	24.3	27	27.6	23.6		27.7	29.6	29.7	32.3	30.2	27.4	41.5	40.8	42.6	43	42.9	43	42.9	43	43	43.2	42.2	42.7	43.2	43.2	43.2	43	42.9	42.9	43.5
NC_034207 - gene	24.9	27.9	31.2	25.9	30.8	25.9	27.7	28.8	29.3	27.8	28.6	26.8	28.9	27.1	28.9	25.3	29	29.5	29.6	25.9	30.6	28.4	24.5	27.7		32.9	33.5	34.3	33.2	27.8	48	47.4	48.2	48.7	49	48.5	48	47.9	48.8	48.4	47.7	48.5	48.3	48.3	48.3	48.6	48.2	48.7	48.8
NC_010732 - P0 gene	23.2	28.4	29.4	27.6	27.8	26.2	27.3	27.7	27.2	26.6	27	24.8	27.4	29.7	28.9	24.6	27	26.5	28.8	26.4	27.9	27	24.9	29.6	32.9		36.7	44.8	38	27.3	45.2	44.1	45.5	45.6	44.7	44.7	45.4	45.5	45.4	45.2	44.3	45.2	45.3	44.9	45.3	44.9	44.9	44.8	45.1
NC_015050 - ORF0 gene	23.2	25.8	27.3	26.4	28.1	25.9	29.3	29.2	27	27	27	24	28.7	27	30.3	23.8	25.9	25.2	28.6	25.2	29.3	28.5	22.5	29.7	33.5	36.7		39.3	41.7	29.9	43.4	42.6	43.1	43.4	42.6	43.5	43.3	43.3	43.8	43.9	43.3	43.8	43.4	43.4	43.9	43.8	43	43.7	43.9
NC_036803 - gene	24.5	28.8	31.1	25.4	28.6	28.7	28.5	28.1	29	27.7	28.3	26.7	27.2	27.7	29.6	25.9	27	28	29.7	27.1	30.3	29.9	24.2	32.3	34.3	44.8	39.3		67.9	28.7	46.8	45.5	46.7	46.8	47.3	47.3	46.8	47.7	47.6	47.7	47	47.3	47.5	47.2	47.4	47.2	47.4	47.5	47.6
NC_055129 - gene	24.9	27.7	29.9	28.6	28.4	28.1	27.4	28.9	28.3	28.3	27.6	27	27.9	29.1	32.2	25.2	26	26.8	29.1	26.9	28.7	30.3	24.7	30.2	33.2	38	41.7	67.9		29.5	46.7	45.3	46.3	46.4	47.5	46.8	46.5	47	47.2	47.4	46.6	46.8	47.3	47	47.2	46.8	47.4	46.7	47.2
NC_018571 - gene	23.2	29.2	30.9	25.4	27.8	28.7	29.3	27.2	27.2	25.4	25	25.4	25.6	24.6	27.2	25	25.6	25.7	27.4	24.3	26.8	26.2	22.6	27.4	27.8	27.3	29.9	28.7	29.5		43.4	43.2	44.5	44.5	44.9	44	43.9	45	44.5	44.2	43.7	44.7	44.8	44.3	44.2	44.3	44.2	43.6	43.9
NC_016038 - gene	40	43	44.6	41.5	42.9	44.6	42.7	45	43.8	43.4	42.3	40.2	42	45.2	46.2	40.3	41.5	43.3	43.9	41.8	45.5	42.7	40	41.5	48	45.2	43.4	46.8	46.7	43.4		88.7	92.8	93.6	92.7	93.3	94	92.7	94.1	94.3	92.8	93.5	93.6	93.3	93.3	93.9	93.5	93.6	94.3
NC_003743 - gene	39.8	41.6	44.2	41.2	43.4	43	41.5	44.6	40.7	41.6	42.6	40.6	40.6	43	45.7	40.3	41.2	42.2	43	39.9	45	42.9	38.8	40.8	47.4	44.1	42.6	45.5	45.3	43.2	88.7		90.8	91.6	91.1	89.7	91.1	89.1	89.9	89.6	88.3	89.7	89.6	89.7	89.5	90.3	90.5	89.7	90.2
246P	40.2	43.4	44.9	41.5	44.3	44.4	43.5	45.4	43.8	43.2	43.6	42	42.6	44.3	46.8	41.1	42.6	44.2	44.9	41.4	45.5	43.3	41.4	42.6	48.2	45.5	43.1	46.7	46.3	44.5	92.8	90.8		95.9	95.8	94.5	96	94.8	95.5	95.6	94.2	94.8	95.2	94.8	94.6	95	95.6	94.9	95.2
204P	40.7	43.2	45.1	41.7	44	44.2	43.5	45.1	43.1	43	43.4	41.3	42.9	44.5	47.1	40.9	42.4	43.6	44.7	41.9	45	43.8	40.8	43	48.7	45.6	43.4	46.8	46.4	44.5	93.6	91.6	95.9		95.7	94.7	97	94.5	95.2	94.9	93.4	94.8	95.2	95.1	94.9	95	94.8	94.4	94.9
92P	41.1	43.2	45.4	42.4	43.9	44	42.8	45.6	44.3	44	44.1	41.3	42.7	45.1	46.7	41.7	42.6	43.7	45	41.8	45.7	43.7	41.3	42.9	49	44.7	42.6	47.3	47.5	44.9	92.7	91.1	95.8	95.7		95	96	95.9	95.9	95.9	95.4	96.3	95.9	96.1	95.8	95.9	95.9	95.8	96.2
75W	41.1	44	44.9	42.2	44.6	45.1	43.6	45.8	44.7	44	44.1	41.8	42.6	44.9	46.3	41.1	42.2	44	45.2	42.3	46.1	43.6	40.9	43	48.5	44.7	43.5	47.3	46.8	44	93.3	89.7	94.5	94.7	95		96	97	96.8	96.8	95.3	96.4	97.1	96.7	96.5	96.9	96.7	96.8	97.1
90P	40.7	43.3	44.5	42	44.4	44.5	43.3	45.4	44.5	43.4	43.5	41.6	42.1	44.6	46.9	41.6	41.8	44.3	44.6	42.5	45.8	43.5	41.1	42.9	48	45.4	43.3	46.8	46.5	43.9	94	91.1	96	97	96	96		96.6	97.1	97.1	95.7	96.3	96.7	96.4	96.3	96.7	96.6	96.4	96.9
53W	41.9	43.5	45.4	42.6	44.7	44.6	44.1	45.6	45.8	44.2	44.1	41	43.5	45	47.7	41.9	42.6	43.7	44.9	43.4	48.2	44.8	40.6	43	47.9	45.5	43.3	47.7	47	45	92.7	89.1	94.8	94.5	95.9	97	96.6		97.4	97.4	97.5	97.1	97.5	97.5	97.4	98.1	96.7	97.4	97.2
407P	41.3	44.2	45.1	43	44	45.5	43.9	46.6	45.1	44.7	44.5	42.2	42.6	45.1	47.1	41.5	42.2	44.4	45.4	42.6	46.9	44.2	40.9	43	48.8	45.4	43.8	47.6	47.2	44.5	94.1	89.9	95.5	95.2	95.9	96.8	97.1	97.4		98.9	97.7	97.1	98	97.5	97.6	97.8	97.2	98.1	98
44W	41.1	43.8	45	42.7	43.9	44.9	43.4	46.3	45.1	45.1	44.7	42.5	42.7	45.8	47	41.6	42.2	44.2	45.4	42.8	46.3	44.1	41.3	43.2	48.4	45.2	43.9	47.7	47.4	44.2	94.3	89.6	95.6	94.9	95.9	96.8	97.1	97.4	98.9		98	96.8	97.4	97.2	97.3	97.6	97.2	97.9	98
38W	41.1	43.1	44.1	42.5	43.6	44.8	43.2	45.2	44.7	44	44.2	41.8	42.7	44.7	46.5	40.9	42.1	43.4	45	41.6	45.8	43	40.8	42.2	47.7	44.3	43.3	47	46.6	43.7	92.8	88.3	94.2	93.4	95.4	95.3	95.7	97.5	97.7	98		95.6	97.5	96	96.9	96.9	95.7	97.6	97.8
51W	41.2	44	45.8	41.9	43.8	45.1	43.4	46.3	44.8	43.9	44.5	41.9	42.9	45.4	46.9	41.4	42	42.8	44.9	42.2	45.9	43	41	42.7	48.5	45.2	43.8	47.3	46.8	44.7	93.5	89.7	94.8	94.8	96.3	96.4	96.3	97.1	97.1	96.8	95.6		97.4	96.8	97	98	96.8	97	97.7
54W	41	44	45.1	42.7	44.3	45.4	43.9	45.7	44.9	44	44.8	42	42.8	45.3	47.4	41.7	42.6	43.6	45.3	42.1	45.9	43.2	40.9	43.2	48.3	45.3	43.4	47.5	47.3	44.8	93.6	89.6	95.2	95.2	95.9	97.1	96.7	97.5	98	97.4	97.5	97.4		99.2	99.3	98.4	97.3	97.7	97.8
41W	40.8	43.8	45.1	42.2	44.2	45.1	43.7	45.6	44.5	44	44.4	42	43.1	45.4	47.3	41.6	42.5	43.6	45.8	42.5	46.2	43.8	41	43.2	48.3	44.9	43.4	47.2	47	44.3	93.3	89.7	94.8	95.1	96.1	96.7	96.4	97.5	97.5	97.2	96	96.8	99.2		99.6	98.4	96.8	96.6	97.5
50W	40.8	43.7	45	42.7	43.8	45.1	43.7	45.7	44.7	44	44.7	42.3	42.8	45.4	47.3	41.9	42.7	43.8	45.4	41.9	46.1	43.4	40.7	43.2	48.3	45.3	43.9	47.4	47.2	44.2	93.3	89.5	94.6	94.9	95.8	96.5	96.3	97.4	97.6	97.3	96.9	97	99.3	99.6		98.4	96.6	97	97.4
22W	40.9	44	45.2	42.7	44.4	45.4	43.8	46.3	44.7	44.2	44.8	42.1	43.1	45.5	47	42.6	43.2	43.5	45.2	42.1	46.4	43.3	41.1	43	48.6	44.9	43.8	47.2	46.8	44.3	93.9	90.3	95	95	95.9	96.9	96.7	98.1	97.8	97.6	96.9	98	98.4	98.4	98.4		97	98	98.1
123P	40.8	44.1	45.1	43	44.2	45.1	43.5	46	44	44.1	43.8	41.9	43	45.5	46.5	41.2	42.5	43.5	45.4	42.7	46.2	43.2	41.3	42.9	48.2	44.9	43	47.4	47.4	44.2	93.5	90.5	95.6	94.8	95.9	96.7	96.6	96.7	97.2	97.2	95.7	96.8	97.3	96.8	96.6	97		96.9	97.5
49W	41.3	43.5	44.8	42.5	43.6	45	43.4	45.9	45.3	43.9	44.4	41.7	43.1	45.3	46.6	41.3	41.9	43.5	45.1	42.1	45.7	43.1	41.1	42.9	48.7	44.8	43.7	47.5	46.7	43.6	93.6	89.7	94.9	94.4	95.8	96.8	96.4	97.4	98.1	97.9	97.6	97	97.7	96.6	97	98	96.9		99.3
144P	41.2	43.8	45	42.8	44.2	44.7	43.5	46.1	44.9	44	44.7	42	43.3	45.6	47.2	41.4	42.1	43.6	45.3	42.8	45.7	43.2	40.9	43.5	48.8	45.1	43.9	47.6	47.2	43.9	94.3	90.2	95.2	94.9	96.2	97.1	96.9	97.2	98	98	97.8	97.7	97.8	97.5	97.4	98.1	97.5	99.3
16P	41.1	43.9	45.3	42.4	44.7	44.8	43.7	46.1	44.7	44.1	45.1	41.8	42.6	45.2	47.3	42.1	42.9	43.8	45.2	42.2	46.2	43.9	41.6	43.1	48.5	45.1	43	47.9	47.2	44.7	93.2	91.7	96.4	95.9	97.3	96.7	97	97.2	97.5	97.5	96	97.3	97.5	97.3	97.2	97.6	97.3	96.9	97.5
219P	42	44.2	45.2	42.6	44.6	44.7	44.3	45.3	45.5	44.1	44.6	41.9	43.8	44.4	48.3	41.2	42.1	43.8	44.7	43.9	49.1	45.7	41.1	44.5	47.7	46.2	43.2	47.5	47.6	44.4	92.9	88.6	94.8	94.5	95.5	97	96.4	97.2	97.8	97.2	97	97	98.4	98.1	97.9	97.5	96.9	97.5	97.5
89P	41.7	43.5	45.2	42.8	45	44.3	43.2	45.1	45.6	43	43.9	40.9	43.7	44.5	46.9	41.8	41.9	44.6	45	43.7	47.2	43.6	40.7	42.3	48.2	46.1	43	47.5	46.4	43.5	93.6	90.1	94.9	94.9	96.1	97.2	96.8	98.1	97.5	97.2	97.1	98.1	98.2	98	97.8	98.5	97.5	98.1	98.2
400P	41.4	43.9	45.3	42.6	44.4	45.3	43.6	45.9	44.8	43.9	44.2	41.9	43.6	45.6	47.4	41.8	42.6	43.6	45.3	42.6	46.3	43.6	41.4	43	48.9	45.4	43.5	47.2	46.7	44.2	94.4	90.7	95.6	95.6	96.5	97.7	97.3	98.1	98	97.7	96.5	97.9	98.4	98.1	98	98.7	97.9	98	98.6
160W	41.4	43.9	44.9	42.7	44.4	45	43.8	46.1	44.8	43.9	44.6	41.6	43.6	45.3	46.7	42	42.6	43.4	44.9	42.3	45.9	42.9	41.2	42.8	48.8	45.5	43.5	47.6	46.8	44.3	94	90.3	95.4	95.4	96.3	97.5	97.1	98.3	97.8	97.5	97.4	98.4	98.2	98	97.8	98.8	97.7	98.4	98.5
287P	40.9	43.9	44.9	42.3	44.6	45.1	43.7	46	44.5	44.1	44.4	42	43	45.5	46.8	41.4	42.5	43.8	45	42.8	46.2	43.8	41.1	43	48.7	44.9	43.3	47.3	46.8	44.4	93.3	89.5	95.5	94.9	96.1	96.9	96.8	97.2	97.7	97.7	96.2	96.9	97.7	97.2	97	97.4	97.5	97.2	97.7
61W	41.2	44.2	45	42.6	44.5	45.5	43.7	46.2	44.6	44.3	44.7	42	43.2	45.4	47	41.4	42.7	43.8	45.8	42.7	46.9	44.1	41.3	43.1	48.7	45.4	43.4	47.1	46.8	44.3	93.9	90.1	95.9	95.6	96.5	97.7	97.3	98.3	98.3	98	97	97.1	98.4	98.1	98	97.8	97.6	97.7	98.1
290P	41.2	44.1	45.2	42.7	44.6	45.2	43.6	46.2	44.7	44	44.7	42	43.1	45.2	47.1	41.6	42.6	43.9	45.7	42.6	46.6	44.2	41.3	43.1	48.7	45.1	43.3	47.2	46.8	44.2	93.9	89.9	95.6	95.3	96.2	97.5	97	97.8	98.3	98	96.8	97.1	98.4	98.1	98	97.8	97.6	97.7	98.1
209P	41.2	44	45.2	42.6	44.4	45.2	43.3	45.9	44.9	43.7	45.1	42.1	43.2	45.4	47.2	41.7	42.9	44.1	45.6	42.3	46.6	44	41.1	43	49	45.4	43.4	47.2	47.1	44.2	93.7	89.9	95.7	95.4	96.3	97.3	97.1	98.1	98.1	97.8	97.4	97.3	98.2	98	97.8	97.7	97.4	98.1	98
162W	41.2	44.2	44.9	42.7	44.6	45	43.3	45.8	44.6	43.8	44.9	41.8	43.2	45.3	47	41.6	42.7	44	45.5	42.2	46.7	43.9	40.9	43	48.7	45.3	43.3	47	46.9	44.1	93.3	89.5	95.4	95.1	96.1	97.3	96.8	98	97.8	97.6	97.7	97	98	97.7	97.6	97.4	97.1	97.8	97.7
161W	41.2	43.9	45.3	42.8	44.6	45.3	43.7	46	45	44.2	45	42	42.9	45.7	46.9	41.6	42.6	44.2	45.7	42.5	46.6	43.5	41.1	43.3	49	45.4	43.7	47.7	47.2	44.1	93.9	90	96.1	95.5	96.5	97.7	97.2	98	98.5	98.5	98.1	97.7	98.4	98.1	98	97.8	97.8	98.5	98.1
393P	42.1	44.3	45.5	42.7	45.2	44.7	44.3	46	45.6	44.4	44.6	41.6	43.6	44.8	48.1	41.6	41.6	43.6	44.7	44.1	48.7	45.4	41.1	44.4	48.3	46	43	48	47.8	44.6	93.7	89.5	95.6	95.3	96.7	98	97.5	98.2	98.8	98.5	98.3	97.7	98.8	98.3	98.2	98.2	97.9	98.8	98.9
401P	41.3	43.8	45.1	42.6	44.9	45.6	44	45.8	44.8	44.1	44.4	42	43.7	45.5	47.1	42	43	43.6	45.4	42.3	46.4	43.6	41.6	42.9	49	45.2	43.6	47.4	46.9	44.5	93.9	91.1	96.3	96	96.9	97.6	97.7	98.5	97.9	97.9	96.6	98	98.2	98	97.8	98.5	98	97.6	98.2
404P	41.4	43.5	45.2	42.4	44.7	45.6	43.9	45.9	44.6	43.9	44.3	41.9	43.7	45.5	47	42	42.8	43.4	45.3	42.5	46.4	43.5	41.5	42.9	48.8	45.1	43.5	47.2	46.7	44.5	93.9	90.9	96	95.9	96.6	97.6	97.4	98.3	97.6	97.6	96.4	97.9	98	97.7	97.6	98.2	97.7	97.3	98
403P	41.3	41.5	43.5	41.4	43.6	43.4	43.1	44.7	45.2	42.2	43.8	40.6	42.2	44.4	45.6	40.7	41.5	42.1	43.9	41.2	46	42.8	40.6	41.7	47.4	44.1	42.4	46.3	45.5	43.2	90.6	87.6	92.7	92.6	93.6	94.4	94.1	98.3	94.4	94.4	94.3	95.1	94.8	94.5	94.4	95.1	94.5	94.7	94.8
225P	41.3	44.1	45.2	42.2	44.7	45	43.8	46.1	44.8	44.3	44.5	42.1	43	45.3	46.9	41.8	42.5	43.8	45.4	43	46.4	43.7	41.7	43	48.5	45.1	43.2	47.3	46.8	44.4	93.9	90	96.3	95.7	96.4	97.1	97.9	97.4	97.9	97.9	96.4	97.2	98	97.5	97.3	97.7	97.7	97.3	98
163W	41.4	43.9	45.3	42.3	44.6	44.8	43.7	46.1	45	44.1	45	41.9	42.8	45.5	46.9	42.2	42.6	43.5	45.3	42.6	46.2	43.8	41.4	43	49	45.1	43.5	47.5	46.9	44.4	93.9	90.1	95.9	95.7	96.9	97.3	97.6	98	97.8	98	97.4	98.6	98	97.7	97.6	98.5	97.7	98.1	98.2
37W	41.4	43.7	45.1	42.3	44.3	44.9	43.7	46	44.9	44.4	44.9	41.7	43.1	45.4	46.8	42	42.6	43.7	45.3	42.4	46.2	43.8	41.7	42.7	48.8	45.2	43.4	47.3	46.9	44.3	93.8	90.3	96.3	96.1	96.6	96.8	97.9	97.7	97.6	97.7	96.9	98.1	97.7	97.4	97.3	98	97.4	97.6	97.7
17P	41.4	43.8	44.9	42.1	44.2	44.7	43.4	45.9	44.9	44	44.7	41.8	42.7	45.5	46.8	41.8	42.1	43.6	45.3	42.6	46.6	43.5	41.7	42.4	48.4	44.9	43.3	47.4	46.6	44.5	93.7	89.8	96.4	95.6	96.5	96.7	97.5	97.7	97.7	97.9	96.4	97.6	97.7	97.3	97.2	97.8	97.3	97.2	97.7
127P	41.5	43.8	45	42.1	44.3	44.9	43.7	45.9	45.2	44.1	45.1	42	43.1	45.4	46.8	42.1	42.9	43.6	45.4	42.5	46.4	43.6	41.8	42.8	48.9	45.4	43.4	47.5	46.9	44.5	93.8	90.3	96.6	96.1	97	96.9	98.1	98.1	97.7	97.8	97	98.2	97.8	97.6	97.4	98.1	97.6	97.7	97.8
98P	41.3	43.9	45.1	42.2	44.5	44.9	43.7	45.9	45.1	44.1	44.7	41.8	42.9	45.5	46.9	42	42.5	43.6	45.2	42.7	46.5	43.5	41.7	42.8	48.6	45.1	43.2	47.4	46.6	44.5	94	90.4	96.4	96.1	96.8	97.2	98.1	98.1	98	98	96.5	97.9	98.1	97.9	97.7	98.4	97.9	97.4	98.1
81P	41.4	43.6	45.1	42.1	44.4	44.9	43.6	46	45.1	44.1	44.8	42.1	43	45.3	46.9	41.7	42.5	43.6	45.4	42.5	46.5	43.6	41.6	42.5	48.7	45.2	43.3	47.3	46.5	44.5	93.9	90.2	96.8	96	96.9	96.8	97.9	98	97.9	98	96.6	97.7	97.7	97.5	97.3	98	97.5	97.3	97.7
278P	41.3	43.9	45.4	42.2	44.5	45.1	43.9	46.2	45.2	44.3	44.7	42.2	43.1	45.5	46.8	42	42.6	43.9	45.4	42.8	46.7	43.6	41.7	42.7	48.9	45.4	43.5	47.7	46.7	44.4	94	90.3	96.5	96	96.6	97.1	97.9	98	98.1	98.1	96.6	97.7	98	97.7	97.6	98.2	97.7	97.6	98
237P	41.4	43.9	45.3	42.1	44.4	45	43.8	46.2	45.2	44.3	44.9	42.2	43	45.5	46.8	41.8	42.5	43.8	45.5	42.8	46.6	43.7	41.7	42.6	48.8	45.4	43.4	47.6	46.7	44.5	94	90.1	96.7	95.9	96.8	96.9	97.8	97.8	98	98.1	96.5	97.9	97.8	97.6	97.4	98.1	97.6	97.4	97.8
158W	41.5	43.8	45.1	42.3	44.4	44.8	43.8	46	45.1	44.2	45	41.9	42.9	45.5	46.7	42	42.5	43.8	45.5	42.5	46.5	43.4	41.5	42.8	48.9	45.4	43.5	47.7	46.8	44.3	93.9	90	96.6	95.8	96.7	96.9	97.8	97.8	98	98.1	97.6	98.2	97.8	97.6	97.4	98.1	97.6	98	97.8
101P	41.2	44	45.3	42.8	44.6	45.3	44	46.1	44.8	44.7	44.5	42.2	43.3	45.7	47.3	41.6	42.7	43.8	45.6	42.9	46.4	43.7	41.7	43.1	48.9	45.4	43.6	47.7	47.4	44.5	94.4	90.8	96.3	95.7	96.9	97.9	97.7	98	98.4	98.4	96.9	98	98.5	98	97.8	98.2	98.8	98.1	98.8
16W	41.3	43.9	45.1	43	44.6	45.1	44	45.9	44.8	44.5	44.6	41.9	43.3	45.7	47.1	41.8	42.7	43.8	45.6	42.6	46.3	43.4	41.5	43.3	49	45.4	43.7	47.8	47.5	44.3	94.3	90.6	96.2	95.7	96.9	97.8	97.6	98	98.4	98.4	98	98.4	98.5	98	97.8	98.2	98.8	98.6	98.8
15W	41.2	43.9	45.1	43.1	44.7	45	43.9	45.9	45	44.4	44.9	41.8	43.4	45.7	47.2	41.6	42.7	43.7	45.5	42.6	46.2	43.3	41.5	43.3	48.9	45.5	43.6	47.9	47.5	44.4	94.3	90.6	96.2	95.6	96.9	97.8	97.6	98	98.4	98.4	98	98.4	98.5	98	97.8	98.2	98.8	98.6	98.8
261P	41.1	44.1	45.2	43.4	44.9	45.2	44	45.7	45.3	44.7	44.4	41.6	43.7	45.8	47	41.8	42.4	43.9	45.6	43.6	47.2	44.6	41.4	43.3	49	45.4	43.5	47.8	47.5	44.6	94.1	90.3	95.9	95.3	96.7	97.5	97.3	97.7	98.1	98.1	97.7	98.1	98.2	97.9	97.5	97.9	98.5	98.3	98.5
267P	41.3	44	45.2	42.4	44.5	45.2	43.9	46.3	45.1	44.3	44.7	41.7	43.1	45.6	47.2	41.8	42.6	43.6	45.4	42.7	46.4	43.7	41.4	43	48.7	45.1	43.4	47.6	46.9	44.6	94	90.2	96	96	97	97.3	97.9	98.3	98.4	98.1	96.6	98.1	98.2	98	97.8	98.5	98	97.6	98.2
420P	41.4	44	45.4	42.4	44.6	45.5	44	46.3	45.1	44.4	44.6	41.9	43.1	45.6	47.1	41.8	42.8	43.7	45.5	42.8	46.5	43.9	41.6	43	48.9	45.2	43.5	47.7	47	44.8	94.1	90.4	96.1	96.1	97.2	97.5	98.1	98.4	98.5	98.3	96.8	98.3	98.4	98.1	98	98.7	98.1	97.7	98.4
406P	41.4	44	45.4	42.4	44.6	45.5	44	46.3	45.1	44.4	44.6	41.9	43.1	45.6	47.1	41.8	42.8	43.7	45.5	42.8	46.5	43.9	41.6	43	48.9	45.2	43.5	47.7	47	44.8	94.1	90.4	96.1	96.1	97.2	97.5	98.1	98.4	98.5	98.3	96.8	98.3	98.4	98.1	98	98.7	98.1	97.7	98.4
88P	41.4	44	45.4	42.4	44.6	45.5	44	46.3	45.1	44.4	44.6	41.9	43.1	45.6	47.1	41.8	42.8	43.7	45.5	42.8	46.5	43.9	41.6	43	48.9	45.2	43.5	47.7	47	44.8	94.1	90.4	96.1	96.1	97.2	97.5	98.1	98.4	98.5	98.3	96.8	98.3	98.4	98.1	98	98.7	98.1	97.7	98.4
78W	41.4	44	45.4	42.4	44.6	45.5	44	46.3	45.1	44.4	44.6	41.9	43.1	45.6	47.1	41.8	42.8	43.7	45.5	42.8	46.5	43.9	41.6	43	48.9	45.2	43.5	47.7	47	44.8	94.1	90.4	96.1	96.1	97.2	97.5	98.1	98.4	98.5	98.3	96.8	98.3	98.4	98.1	98	98.7	98.1	97.7	98.4
42P	41.3	44	45.3	42.6	44.6	45.2	43.9	46.3	45.1	44.3	44.7	41.8	42.9	45.6	47.1	42.1	42.8	43.7	45.4	42.7	46.5	43.9	41.4	43	48.9	45.2	43.5	47.7	47	44.7	94.1	90.3	96.1	96.1	97.2	97.4	98.1	98.4	98.5	98.3	96.9	98.3	98.4	98.1	98	98.7	98.1	97.8	98.4
411P	41.5	43.9	45.2	42.7	44.6	45.2	44	46.1	45	44.3	44.8	41.6	43	45.6	47	42	42.8	43.7	45.5	42.5	46.4	43.6	41.4	43.1	49	45.3	43.6	47.8	47.2	44.5	94	90.2	96.1	96.1	97.2	97.4	98.1	98.4	98.5	98.2	97.8	98.6	98.4	98.1	98	98.6	98.1	98.2	98.4
419P	41.4	43.9	45.6	42.3	44.5	45.3	43.9	46.4	45.3	44.4	44.7	42.2	43	45.5	47	41.8	42.6	43.7	45.5	42.8	46.7	43.9	41.5	42.7	48.9	45.4	43.5	47.7	46.9	44.5	94	90.1	96.1	95.9	96.9	97.2	98.1	98.1	98.5	98.3	96.8	98	98.1	97.9	97.7	98.4	97.9	97.7	98.1
188P	41.4	44	45.5	42.3	44.6	45.3	43.9	46.3	45.2	44.4	44.7	42	43	45.5	47.1	42	42.7	43.6	45.5	42.9	46.6	44.1	41.6	42.9	48.8	45.2	43.4	47.6	47	44.7	94	90.3	96	96	97	97.3	98.2	98.3	98.4	98.1	96.6	98.1	98.2	98	97.8	98.5	98	97.6	98.2
28W	41.2	44	45.3	42.4	44.7	45.5	43.9	46.2	44.9	44.4	44.5	42.2	43.3	45.6	47.3	41.8	42.7	43.9	45.6	42.9	46.5	43.8	41.6	43.4	48.9	45.1	43.5	47.6	47.2	44.7	94.3	90.4	96.4	95.9	97	97.7	97.8	98.1	98.5	98.5	97	97.9	98.6	98.1	98	98.4	98.4	98	98.6
76W	41.3	44	45.3	42.7	44.7	45.5	43.9	46.1	45.1	44.4	44.6	42	43.3	45.7	47.3	42	42.9	43.9	45.6	42.9	46.5	43.8	41.6	43.2	48.9	45.2	43.5	47.7	47.2	44.8	94.3	90.7	96.4	96.1	97.3	97.7	98.1	98.4	98.5	98.5	97	98.1	98.6	98.4	98.2	98.7	98.4	98	98.6
268P	41.3	44.1	45.4	42.4	44.6	45.6	44	46.3	44.9	44.6	44.5	42	43.1	45.6	47.3	41.7	42.7	43.9	45.6	43	46.5	44.1	41.6	43.2	48.9	45.4	43.6	47.7	47.3	44.8	94.4	90.4	96.4	96.1	97.2	97.7	98.1	98.1	98.8	98.5	97	98	98.6	98.1	98	98.4	98.4	98	98.6
36W	40.1	44	44.8	42.5	44	45.1	42.9	45	44.7	43.6	43.7	39.3	41.9	45.4	45.8	40.5	42	42.9	43.8	42.9	47	43.4	40	42.7	48.4	45.3	43.5	46.5	46	43.7	94.6	87.2	92.2	91.9	93.4	93.7	93.4	94	94.5	94.4	93.9	94.1	94.4	93.9	93.8	94.4	93.8	94.4	94.5
96P	39.6	42.4	44.1	41.4	43.3	44.3	42.5	44.4	44.5	43.2	43.3	40	41.5	44.6	46.1	39.5	41.5	41.9	43.3	41	44.3	41.9	40	41.3	46.9	44.2	42.4	46.5	46.3	43.5	93.4	86	90.7	90.7	92.7	92.5	92.3	94.9	93.3	93.2	93.6	93.2	95.1	93.3	93.7	93.9	92.9	93.5	94.9
95P	40	41.4	43.1	40.7	42.5	42.7	42.2	43.8	44.6	42.1	43	39.3	39.9	44.3	45.4	39.1	41.5	41.3	42.6	41.1	44.8	42.1	39.4	40.7	46.3	44	41.6	45.9	45.4	42.6	91.8	84.3	89.1	89.1	90.4	90.8	90.5	94.9	91.7	91.5	91.1	91.5	92.1	91.7	91.5	91.8	91.2	91.5	91.7
148W	40.5	43.5	45.1	42.1	43.7	45.1	43.1	45.4	44.9	44.2	43.5	40.7	42.2	45.5	46.7	40.4	42.6	42.9	44.5	42.2	46.4	43.3	40.8	42.2	48.7	44.9	43.5	46.5	46.4	44.2	95.9	88.3	92.9	92.7	94.3	94.4	94.4	95.2	95.2	95.1	94.1	94.7	95	94.7	94.5	95.3	94.8	94.8	95.4
94P	41.1	43.7	45.7	42.1	44	44.6	43.9	45.1	45.1	43.9	43.1	40.1	42.5	45.6	47.3	40.8	41.7	43	43.9	43.4	47.8	44.1	40.3	42.6	47.6	45.9	43.5	47.3	47.4	44.6	96.1	87.4	92.7	92.5	94.2	95.1	94.4	95.5	95.5	95.4	94.9	95.4	95.4	94.9	94.8	95.6	95.1	95.4	95.5
192P	38.2	39.6	40.3	38.2	40.6	40.4	40	41.8	40.9	39.1	40.2	38.8	38.3	40	42.7	37.8	39.2	41	41.3	37.3	43.3	40.5	37.2	38.2	44.1	42.5	39	44.1	44	40.5	83	87.8	86.4	85.9	86.5	83.5	85.3	87.8	84.7	84.6	85	83.6	85.6	84	84.2	84.2	84.7	84.2	85.2
82P	38.5	42.4	42.9	40.8	42.2	43.2	42.2	44.4	41.2	41.8	41.9	41.4	40.6	42.4	44.9	40.2	41.2	43.2	43.8	39.3	45.2	42.6	38.7	40.3	46.4	43.8	41.6	45.9	46.1	42.4	88.4	93.1	91.9	91.3	91.1	88.9	90.8	88.1	90.1	90	88.6	88.7	89.6	89.5	89.2	89.2	90.1	88.9	89.1
183P	38.3	42.1	42.5	41.2	42.3	42.8	42	44.1	41.3	41.4	42	41	40.5	42.6	44.8	40.4	40.9	43.1	43.8	38.8	44.9	42.1	38.4	40.4	46.5	43.9	41.5	46.1	46.2	42.3	88	92.9	91.5	91	90.8	88.5	90.5	88	89.7	89.6	89.3	88.6	89.5	89.1	88.9	88.9	89.7	89.1	88.9
184P	38.2	40.5	40.8	39.4	40.7	41.5	40.5	42.5	40.9	39.9	40.9	39.4	39.2	41	43.9	39.1	39.9	42.4	42	38.8	45.2	42.3	37.2	39	44.6	43.4	40	44.8	44.9	40.8	84.9	89.9	88.5	87.9	87.9	85.6	87.4	88	86.7	86.5	86.3	85.6	86.4	86	85.8	85.8	86.7	86	85.8
122P	38.6	42.5	42.8	40.8	42.3	43.2	42	44.3	40.8	41.7	41.9	41	40.4	42.5	45	40.1	40.9	42.9	43.6	39	45.2	42.5	38.3	40.4	46.6	44	41.5	45.8	46.1	42.4	88.3	92.9	91.6	91.3	90.9	88.7	90.8	87.8	90.1	89.7	88.3	88.5	89.4	89.2	88.9	88.9	89.9	88.6	88.8
103P	38.7	42.2	42.4	40.9	42.5	42.9	42.1	44.2	40.9	41.7	42.1	41	40.5	42.6	44.8	40.5	40.7	42.9	43.5	38.8	45	41.9	38.3	40.7	46.6	44.1	41.7	46.1	46.3	42.3	88.2	93.1	91.7	91.2	91	88.7	90.7	88.1	90	89.8	89.6	88.9	89.6	89.3	89.1	89.1	90	89.3	89.1
242P	38.6	39.9	39.4	38.3	40.1	40.3	39	41.9	39.5	40.1	40	39.1	38.7	40	43.9	38.4	38.4	40.6	40.6	38	44.3	40.4	36.1	38.3	43.4	42.1	39.1	43.6	44.4	39.5	82.5	87.2	85.8	85.3	85.3	83.3	84.7	86.1	84.2	84	83.8	82.9	83.8	83.3	83.2	83.2	84	83.5	83.2
35P	38.7	41.9	44.2	40.4	43	43	42.2	44.7	40.5	41.6	41.8	40.3	40.2	43.8	46.1	39.9	41.2	41.9	42.9	40.1	44.1	43.7	39	41.2	47.3	44.2	42	45.9	45.7	42.9	89.1	93.5	90.9	94	91.3	89.2	91.9	88.4	90	89.7	88.2	89.3	89.5	89.3	89.1	89.5	90.1	89.1	89.6
105P	38.9	42.4	44	40.9	43.2	43.3	42.5	44.6	40.4	41.7	42	40.5	40.4	43.7	46.3	40.1	41.9	42.5	43.2	40.4	44.3	43.3	39.3	41.2	47.5	44.7	42.3	45.7	45.7	43.1	89.2	93.7	91.2	94	91.5	89.5	91.8	88.5	90	90	88.5	89.5	89.8	89.6	89.3	89.9	90.4	89.4	89.9
345P	39.1	42.3	43.7	41.1	43.2	43.1	42.5	44.4	40.3	41.5	42.1	40.1	40.3	43.6	46.2	40.3	41.8	42.5	43.1	40	44.1	43	39.1	41.3	47.6	44.7	42.3	45.8	45.8	42.8	89	93.6	91	93.9	91.5	89.3	91.7	88.5	89.8	89.8	89.4	89.7	89.8	89.4	89.3	89.8	90.2	89.8	89.9
53P	39.1	42.5	44.1	40.8	43.2	43.3	42.6	44.7	40.2	42	42.1	40.6	40.4	43.7	46.3	40.2	41.6	42.3	43.1	40.4	44.4	43.4	39.1	41.2	47.3	44.8	42.3	46	46.2	43.2	89.6	94	91.5	94.5	91.9	89.7	92.3	88.8	90.5	90.3	88.7	89.9	90.1	89.9	89.6	90.1	90.7	89.7	90.2
4P	39	40.5	42.2	39.8	41.9	41	41.9	43.7	40.8	40.6	41.7	39	38.7	42.6	44.7	39	39.9	40.8	41.5	39.1	44.2	42.6	38.3	39.9	46	43.6	40.9	45.2	45	42.1	86.2	90.2	87.8	91	88.8	86.3	89	89.1	87.1	86.9	86.5	87	86.9	86.5	86.3	87	87.3	86.9	87
NC_003491 - gene	23.6	24.9	29.1	27.5	27.8	26	27.1	27.1	25.4	25.2	24.6	25.9	26.6	25.3	29.7	24.2	26.8	27.4	29.1	27.8	25.9	28.1	26.4	28.2	28.8	26.2	28.6	29.4	31.2	26.5	44.6	42.4	43.9	44.4	43.8	44.8	43.6	43.4	44.1	44.2	43.2	43.8	44.3	44.3	43.9	44	44.9	43.8	44.3
NC_004756 - gene	25.2	27.1	30.1	26.1	28.2	28.2	29.1	28.8	28	30.3	26.9	29.1	29.2	28.5	28.9	25.4	27.6	28.7	30.3	26.6	28.3	28.4	24	29.6	31.1	31.4	34.3	31	32.3	27	48	45.5	48.2	47.6	48.5	47.2	47.7	47.9	48.2	47.9	47.7	47.8	47.9	47.8	47.6	47.4	48.2	47.6	48.2
NC_010809 - gene	23.6	25.9	28.3	24.2	27.8	28.1	27.9	24.3	26.6	26	26.6	25.5	28.4	29.2	27.8	23.3	28.3	26	29.5	25.7	27.7	27.9	23.5	26.9	32.4	27.8	31.2	28.7	31.1	25.9	45.5	44	45.3	45.7	45.6	45.8	45.6	46.9	45.9	46	45.9	46.1	46.4	46.3	46.6	46.1	45.8	45.7	46.2
NC_003688 - gene	24.3	27.9	27.8	25.2	27.3	28.9	28.4	26.4	27.1	26.9	28.6	25.5	27.2	27.9	30.1	22.9	27.1	27.2	29	26.3	29	26.4	24.2	29.2	31.7	29.8	34.9	32.1	33	27.8	46	44.5	46.9	46.4	46.8	46.5	46.5	47.9	47.2	47.2	47.2	46.9	47.9	47.7	48.1	47.7	47	47.2	47.8
		Overall				With regards to Tasmaniain isolates
		Max	100		with TuYV and BrYV	Max	96.1						only with TuYV	only with BrYV
		Min	21.4			Min	36.1	39.8	with down four poleroviruses			Max	94	96.1
					without TuYV and BrYV	Max	49.1	48.5	with down four poleroviruses			Min	84.3	82.5
[truncated: 62 more columns]
