# Supplementary material for: Abundance of Poleroviruses within Tasmanian Pea Crops and Surrounding Weeds, and the Genetic Diversity of TuYV Isolates Found
Source: Viruses. 2022 Jul 30;14(8):1690. doi: 10.3390/v14081690 (PMC9416036; doi:10.3390/v14081690)
Supplement: Supplementary file 1 [file viruses-14-01690-s001.zip › Table S5. Nucleotide sequence identities of P0 Tassie withTasmanian Isolates with P0 of worldwide TuYV and BrYV isolates.xlsx]

## Sheet: Nucleotide alignment of P0 Tass
Table S5. Nucleotide sequence identities of P0 Tassie withTasmanian Isolates with P0 of worldwide TuYV and BrYV isolates
	KF015269	HQ602646	HQ602647	JN015068	LC428358	LC428362	MK616236	MF314820	MK057527	MW854285	MN602973	MN165558	MT955608	EU022489	MK144816	MK144817	246P	204P	92P	MT586571	90P	75W	MT586591	MT586598	MT955610	MW026684	MW026683	407P	38W	44W	51W	MT586583	MT586584	54W	MT586576	MT586589	HQ543129	41W	50W	MT586597	53W	123P	16P	144P	MT586575	49W	MT586574	22W	89P
KF015269
HQ602646	98.5
HQ602647	98.9	99.2
JN015068	99.1	99.4	99.8
LC428358	95.6	94.7	95.2	95.3
LC428362	95.8	94.9	95.3	95.5	98.9
MK616236	87.5	87.2	87.7	87.8	88.4	89.2
MF314820	87.8	87.5	88	88.1	88.7	89.5	99.7
MK057527	87.5	87.2	87.7	87.8	88.4	89.2	99.4	99.4
MW854285	88	88	87.8	88	89.5	90.1	88.6	88.9	88.3
MN602973	88.7	88.4	88.6	88.7	89.5	89.8	89.6	89.9	89.3	95.6
MN165558	88.4	88.1	88.3	88.4	89.8	90.4	89.2	89.5	88.9	96.2	96.8
MT955608	88	87.4	87.5	87.7	89.6	89.9	88.7	89	88.4	96.5	96.8	97.3
EU022489	88.6	88	88.1	88.3	90.4	90.7	89	89.3	88.7	97	97.3	97.4	98.5
MK144816	88.6	88	88.1	88.3	89.9	90.5	88.7	89	88.4	96.8	97.1	97.9	98.5	98.9
MK144817	88.4	87.8	88	88.1	89.8	90.4	88.6	88.9	88.3	96.7	97	97.7	98.3	98.8	99.8
246P	85.3	85.1	85	85.1	86.8	87.1	85.6	85.9	85.3	91.4	90.2	91.2	90.9	91.2	90.8	90.6
204P	87.1	86.5	86.6	86.8	88.8	89.1	87.8	88.1	87.5	92.3	91.2	91.5	91.8	92.4	91.8	91.8	92.2
92P	88.2	88.2	88	88.2	89.4	89.5	89.1	89.4	88.8	93	92.1	93.1	92.5	92.8	92.7	92.7	92.9	93.6
MT586571	88	88.6	88.4	88.6	89.3	89.5	88.7	89	88.7	94.1	93.7	94.7	94	94.6	94.1	94	91.7	92.4	94.3
90P	86.7	86.7	86.6	86.7	87.9	88.2	87.5	87.8	87.2	92	91.7	91.9	91.9	92.3	91.9	91.7	91.6	93.7	93.2	93.1
75W	88.6	88.6	88.7	88.9	89.9	90.1	88.4	88.7	88.4	94	93.5	95.2	94.4	95	94.6	94.4	92.1	93.2	94.9	96.2	94
MT586591	88.6	88.6	88.7	88.9	89.9	90.1	88.7	89	88.4	94.3	93.8	95.5	94.7	95.3	95.2	95	92.1	93.2	94.9	96.5	94	99.1
MT586598	88.6	88.6	88.7	88.9	89.9	90.1	88.7	89	88.4	94.3	93.8	95.5	94.7	95.3	95.2	95	92.1	93.2	94.9	96.5	94	99.1	100
MT955610	88.3	88.3	88.1	88.3	89.3	89.5	88.9	89.2	88.6	94	93.2	94	93.5	94.4	94	93.8	91.7	92.7	94.9	96.5	93.7	96.4	97	97
MW026684	88.7	88.7	88.6	88.7	90.2	90.5	89.6	89.9	89.3	94.4	94.7	95.2	94.3	94.4	94.3	94.1	92.1	92.7	94.9	96.5	94.1	96.4	96.7	96.7	97
MW026683	88.6	88.6	88.4	88.6	90.2	90.5	89.3	89.6	89	94.1	94.4	94.9	94	94.4	94	93.8	91.8	92.6	94.6	96.2	93.8	96.1	96.4	96.4	97	99.7
407P	89.5	89.5	89.3	89.5	90.5	90.7	89.5	89.8	89.2	95.2	94.7	95.2	94.7	95.3	94.9	94.7	92.7	93.3	95.5	96.7	94.7	96.8	97.1	97.1	96.8	97.7	97.4
38W	88.3	88.3	88.1	88.3	89.3	89.6	89.3	89.6	89	94.7	94.3	94.7	94	94.6	94.1	94	92.6	92.6	95.2	96.2	94.3	96.4	97	97	96.7	97.6	97.3	98.6
44W	88.5	88.5	88.3	88.5	89.5	89.7	89.4	89.7	89.1	94	93.9	94.5	93.6	94.2	93.7	93.6	92.6	92.9	95.2	96.1	94.4	96.6	96.6	96.6	96.6	97.5	97.2	98.5	98.7
51W	89.2	88.9	89	89.2	90.2	90.4	89.2	89.2	88.9	93.8	93.5	94.3	93.7	94.7	94.1	94	92.3	93.2	95.8	96.2	94.1	97	97	97	96.5	96.7	96.5	97.3	96.4	96.7
MT586583	89.2	89.5	89.3	89.5	90.2	90.4	89.3	89.6	89	94.7	94.3	94.7	94.3	94.9	94.4	94.3	92.7	93.3	95.7	97.3	94.4	97.1	97.4	97.4	97.7	98.3	98	98.2	97.4	97.3	97.4
MT586584	89.2	89.5	89.3	89.5	90.2	90.4	89.3	89.6	89	94.7	94.3	94.7	94.3	94.9	94.4	94.3	92.7	93.3	95.7	97.3	94.4	97.1	97.4	97.4	97.7	98.3	98	98.2	97.4	97.3	97.4	100
54W	88.9	89.2	89	89.2	89.9	90.2	89.2	89.5	88.9	95	94	95.3	94.6	95.2	94.7	94.6	92.4	93.3	95.4	97.6	94.1	97.4	97.7	97.7	98	97.7	97.4	97.9	97.4	97	97.1	99.1	99.1
MT586576	89	89	88.9	89	90.1	90.4	89	89.3	88.7	94.4	93.7	94.7	94	94.6	94.1	94	91.8	93	94.8	96.7	93.5	96.5	96.8	96.8	97.7	97.6	97.3	97	96.8	96.4	96.5	98.5	98.5	99.1
MT586589	88.4	88.7	88.6	88.7	89.5	89.8	89	89.3	88.7	94.3	93.4	94.4	93.7	94.3	93.8	93.7	91.8	92.7	94.8	96.7	93.5	96.5	96.8	96.8	97.7	97.3	97	97.3	97.1	96.7	96.5	98.2	98.2	99.1	99.1
HQ543129	88.9	89.2	89	89.2	89.9	90.1	89.3	89.6	89	94.3	93.5	94.6	93.8	94.7	94.3	94.1	92	93.2	95.2	97.1	94	97	97.3	97.3	98.2	97.7	97.4	97.4	97	96.9	97.3	98.6	98.6	99.2	99.2	99.2
41W	89	89.3	89.2	89.3	90.1	90.2	89.5	89.8	89.2	94.3	93.5	94.6	93.8	94.4	94	93.8	92	93.2	95.4	97.1	94	97	97.3	97.3	98.2	97.7	97.4	97.4	97	96.9	97	98.6	98.6	99.2	99.2	99.2	99.7
50W	88.9	89.2	89	89.2	89.9	90.2	89.3	89.6	89	94.6	93.8	94.9	94.1	94.7	94.3	94.1	91.8	93	95.1	97.3	93.8	96.8	97.1	97.1	98	97.6	97.3	97.6	97.4	97	96.8	98.5	98.5	99.4	99.4	99.4	99.5	99.5
MT586597	88.9	89.2	89	89.2	89.9	90.2	89.5	89.8	89.2	94.6	93.8	94.9	94.1	94.7	94.3	94.1	92	93.2	95.2	97.1	94	97	97.3	97.3	98.2	97.7	97.4	97.4	97.3	96.9	97	98.6	98.6	99.5	99.5	99.5	99.7	99.7	99.8
53W	88.4	88.7	88.6	88.7	89.5	89.6	89.5	89.8	89.2	94.4	93.5	94.4	93.7	94.3	93.8	93.7	92.4	93	95.6	96.7	94.4	96.8	97.1	97.1	97.1	97.1	96.8	97.3	97.4	97	97.1	97.6	97.6	97.6	97.3	97.3	97.7	97.7	97.6	97.7
123P	87.6	87.6	87.8	87.9	88.8	89	88.1	88.4	87.8	94	93.3	94	93.7	94.3	93.7	93.6	93	92.5	94.8	95.1	93.6	96.1	96.1	96.1	95.5	95.8	95.5	96.3	95.8	96	96.1	96.6	96.6	96.3	95.4	95.4	95.8	95.8	95.7	95.8	96
16P	88.6	88.3	88.1	88.3	89.6	89.8	89	89.3	88.7	94.3	94	94.6	94.1	95	94.6	94.4	93.2	93.8	96.7	96.1	94.3	96.7	96.7	96.7	96.7	96.7	96.4	97.1	96.7	96.9	97.3	97.4	97.4	97.1	96.8	96.5	97.3	97	96.8	97	97.1	96.1
144P	88.7	88.4	88.6	88.7	89.9	90.1	89.5	89.8	89.2	94.6	94.7	95.2	94.4	95	94.6	94.4	92.7	93.2	95.5	96.5	94.6	97.6	97.9	97.9	97	97.9	97.6	98	97.9	97.8	97.6	98	98	97.7	96.8	96.8	97.3	97.3	97.1	97.3	97.4	96.7	97.3
MT586575	88.3	88	88.1	88.3	89.5	89.6	89	89.3	88.7	94.1	94.3	94.7	94	94.6	94.1	94	92.6	92.7	95.1	96.1	94.1	97.1	97.4	97.4	96.5	97.4	97.1	98.2	98	97.9	97.1	97.6	97.6	97.3	96.4	96.7	96.8	96.8	96.7	96.8	97	96.3	96.8	99.5
49W	88.4	88.1	88.3	88.4	89.6	89.8	89.2	89.5	88.9	94.3	94.1	94.9	94.1	94.7	94.3	94.1	92.7	92.9	95.2	96.2	94.3	97.3	97.6	97.6	96.7	97.3	97	98.3	97.9	97.8	97.3	97.7	97.7	97.4	96.5	96.8	97	97	96.8	97	97.1	96.6	97	99.4	99.5
MT586574	88.4	88.1	88.3	88.4	89.6	89.8	89.2	89.5	88.9	94.3	94.4	94.9	94.1	94.7	94.3	94.1	92.7	92.9	95.2	96.2	94.3	97.3	97.6	97.6	96.7	97.6	97.3	98.3	98.2	98.1	97.3	97.7	97.7	97.4	96.5	96.8	97	97	96.8	97	97.1	96.4	97	99.7	99.8	99.7
22W	88.9	89.2	89	89.2	90.1	90.2	89.5	89.8	89.2	94.4	93.8	94.7	94	94.6	94.1	94	92.3	93	95.4	96.8	94.1	97.1	97.4	97.4	97.4	97.4	97.1	97.7	97.3	97.2	97.7	98.2	98.2	98.2	97.9	97.9	98.3	98.3	98.3	98.3	98.2	96	97.1	98	97.6	97.7	97.7
89P	85.7	85.7	85.8	86	86.4	86.6	86.3	86.6	86	91	90.8	91.7	91.1	91.7	91.1	91	89.5	90.7	92.5	93.8	95.1	94.3	94.6	94.6	93.8	93.8	93.5	94.1	93.7	93.5	94.6	94.6	94.6	94.6	94	94	94.4	94.4	94.3	94.4	94.7	93.7	94	94.9	94.4	94.6	94.6	95
219P	88.7	88.7	88.6	88.7	90.1	90.2	89	89.3	88.7	94.7	93.8	94.7	94.3	94.9	94.4	94.3	92.5	93.1	95.3	97	94.3	97.1	97.4	97.4	97.7	97.9	97.6	97.9	97.1	97	97.1	98.5	98.5	98.5	97.9	97.9	98.3	98.3	98.2	98.3	97.3	96.3	97.1	97.7	97.3	97.4	97.4	97.6	94.3
HQ543132	88.7	89	88.9	89	89.8	89.9	89.3	89.6	89	94.7	94.6	95.3	95	95.8	95	94.9	93	93.5	95.7	97.4	95	97.7	98	98	97.1	97.4	97.1	97.9	97.4	97.3	97.4	98.2	98.2	98.2	97.3	97.3	97.7	97.7	97.6	97.7	98.5	96.7	97.4	98	97.6	97.7	97.7	98.2	95.3
MT586580	89.4	89.1	89.2	89.4	90.8	90.9	90	90.3	89.7	94.8	94.7	95.3	94.8	95.4	95	94.8	92.8	93.7	96	97.1	94.8	97.5	97.5	97.5	97.2	97.5	97.2	97.7	97.2	97.4	98.1	98	98	97.7	97.1	97.1	97.5	97.5	97.4	97.5	98	97.1	97.8	98.1	97.7	97.8	97.8	98	95.1
MT586595	89.5	88.6	89	89.2	90.5	90.8	90.4	90.4	90.1	95.5	95	95.8	95.3	95.9	95.5	95.3	92.9	93.5	95.5	96.5	94.3	97.3	97.6	97.6	97	97.3	97	97.7	97.6	97.2	97.6	98	98	98	97.4	97.1	97.3	97.3	97.4	97.6	97.4	97	97.6	98.2	97.7	97.9	97.9	97.4	94.6
MT955609	89.5	89.5	89.3	89.5	90.5	90.7	89.2	89.5	88.9	94.9	94.3	94.9	94.4	95	94.6	94.4	92.7	93.8	96	97.3	95.2	97.1	97.4	97.4	97.7	97.4	97.1	98.2	97.7	97.6	97.7	98.2	98.2	97.9	97.3	97.3	97.7	97.7	97.9	97.7	97.9	96.6	97.7	98	97.6	97.7	97.7	98	94.9
MT586573	88.9	88.9	88.7	88.9	90.2	90.4	89.3	89.6	89.3	95.2	94.1	95.2	94.7	95.3	94.9	94.7	92.9	93.5	95.8	97.4	94.6	97.6	97.9	97.9	97.6	97.6	97.3	98	97.6	97.5	97.3	98.3	98.3	98.3	97.4	97.4	97.9	97.9	97.7	97.9	97.7	96.7	97.6	98.2	97.7	97.9	97.9	98	94.6
225P	88.4	88.1	88	88.1	89.5	89.6	88.9	89.2	88.6	94.7	94	94.7	94.4	95	94.4	94.3	93.6	93.9	95.7	96.4	95.3	97.1	97.1	97.1	96.8	97.1	96.8	97.6	97.1	97.6	97.1	97.9	97.9	97.6	97	96.7	97.1	97.1	97	97.1	97.3	96.9	97.8	97.7	97.3	97.5	97.4	97.3	94.4
HQ543127	89	88.7	88.9	89	90.4	90.2	89.8	90.1	89.5	94.7	94.1	94.7	94.3	94.9	94.4	94.3	93	93.6	96.3	96.7	95	97.4	97.4	97.4	97.1	97.1	96.8	97.6	97.4	97.3	98	97.9	97.9	97.6	97	97	97.4	97.4	97.3	97.4	98.2	96.9	97.7	98	97.6	97.7	97.7	97.9	95
161W	88.9	88.9	88.7	88.9	90.2	90.4	89.3	89.6	89	95.3	94.4	95.3	94.9	95.5	95	94.9	93.6	93.9	96.3	97.3	95	98	98	98	97.7	97.9	97.6	98.5	98	98.2	97.7	98.5	98.5	98.5	97.9	98.2	98.3	98.3	98.2	98.3	97.9	97.2	98	98.3	98.2	98.3	98.3	97.9	94.7
61W	88.2	88.2	88	88.2	89.5	89.7	88.9	89.2	88.6	94.9	93.7	94.6	94.2	94.8	94.3	94.2	92.9	93.5	95.5	96.6	94.6	97.3	97.3	97.3	97.3	97.2	96.9	97.5	97.3	96.9	96.7	97.8	97.8	97.8	97.2	97.2	97.6	97.6	97.5	97.6	97.4	96.1	97	97.6	97.2	97.3	97.3	97.2	94.3
290P	88.7	88.7	88.6	88.7	90.1	90.2	89.2	89.5	88.9	95.2	94.3	95.2	94.7	95.3	94.9	94.7	92.9	93.6	95.8	97.1	94.6	97.6	97.9	97.9	97.6	97.7	97.4	98	97.6	97.8	97.3	98.3	98.3	98.3	97.7	97.7	98.2	98.2	98	98.2	97.7	96.7	97.6	98.2	97.7	97.9	97.9	97.7	94.6
162W	88.7	88.7	88.6	88.7	90.1	90.2	89.5	89.8	89.2	95.5	94.3	95.2	94.7	95.3	94.9	94.7	93.2	93.8	96.1	97.1	94.9	97.9	97.9	97.9	97.6	97.7	97.4	98	97.9	97.5	97.3	98.3	98.3	98.3	97.7	97.7	98.2	98.2	98	98.2	98	96.7	97.6	98.2	97.7	97.9	97.9	97.7	94.6
209P	88.9	88.9	88.7	88.9	90.2	90.4	89.6	89.9	89.3	95.6	94.4	95.3	94.9	95.5	95	94.9	93.3	93.9	96.3	97.3	95	97.7	98	98	97.7	97.9	97.6	98.2	98	97.6	97.4	98.5	98.5	98.5	97.9	97.9	98.3	98.3	98.2	98.3	98.2	96.9	97.7	98.3	97.9	98	98	97.9	94.7
401P	89.2	89.2	89.3	89.5	90.2	90.4	89.9	90.2	89.6	95.2	94.6	95.5	94.7	95.3	94.9	94.7	93.5	94	96.4	97.4	95.2	97.9	97.9	97.9	97.3	97.3	97	97.7	97.6	97.5	98.2	98	98	98	97.4	97.4	97.9	97.9	97.7	97.9	98.6	97	97.9	98.2	97.7	97.9	97.9	98.3	95.5
403P	89	89	89.2	89.3	90.2	90.4	89.6	89.9	89.3	94.9	94.3	95.5	94.4	95.3	94.6	94.4	93.1	93.9	96.1	97.1	94.9	97.9	97.9	97.9	97.3	97	97	97.4	97.3	97.1	98	97.7	97.7	97.7	97.1	97.1	97.6	97.6	97.4	97.6	98.3	96.7	97.6	97.9	97.4	97.6	97.6	98	95.2
404P	89	89	89.2	89.3	90.2	90.4	89.6	89.9	89.3	94.9	94.3	95.5	94.4	95.3	94.6	94.4	93.2	93.9	96.1	97.1	94.9	97.9	97.9	97.9	97.3	97	97	97.4	97.3	97.2	98	97.7	97.7	97.7	97.1	97.1	97.6	97.6	97.4	97.6	98.3	96.7	97.6	97.9	97.4	97.6	97.6	98	95.2
28W	88.3	88.3	88.2	88.3	89.4	89.5	88.8	89.1	88.5	94.6	93.9	94.6	94.2	94.8	94.3	94.2	92.9	93.2	95.8	96.6	94.6	97.3	97.3	97.3	97.3	97.3	97	97.8	97.3	97.5	97.3	98.1	98.1	97.8	96.9	96.9	97.3	97.3	97.2	97.3	97.4	96.7	97.6	97.9	97.5	97.6	97.6	97.5	94.3
MT586577	89.2	88.9	89	89.2	90.2	90.5	89.8	90.1	89.5	95	94.7	95.3	94.9	95.5	95	94.9	93.2	93.8	96.3	97	95.2	97.7	97.7	97.7	97.4	97.4	97.1	97.9	97.7	97.6	98.3	98.2	98.2	98.2	97.6	97.6	97.7	97.7	97.9	98	98.2	97.2	98	98.3	97.9	98	98	98.2	95.3
MT586578	89.2	88.9	89	89.2	90.2	90.5	89.8	90.1	89.5	95	94.7	95.3	94.9	95.5	95	94.9	93.2	93.8	96.3	97	95.2	97.7	97.7	97.7	97.4	97.4	97.1	97.9	97.7	97.6	98.3	98.2	98.2	98.2	97.6	97.6	97.7	97.7	97.9	98	98.2	97.2	98	98.3	97.9	98	98	98.2	95.3
MT586579	89.2	88.9	89	89.2	90.2	90.5	89.8	90.1	89.5	95	94.7	95.3	94.9	95.5	95	94.9	93.2	93.8	96.3	97	95.2	97.7	97.7	97.7	97.4	97.4	97.1	97.9	97.7	97.6	98.3	98.2	98.2	98.2	97.6	97.6	97.7	97.7	97.9	98	98.2	97.2	98	98.3	97.9	98	98	98.2	95.3
MT586590	89.2	88.9	89	89.2	90.2	90.5	89.8	90.1	89.5	95	94.7	95.3	94.9	95.5	95	94.9	93.2	93.8	96.3	97	95.2	97.7	97.7	97.7	97.4	97.4	97.1	97.9	97.7	97.6	98.3	98.2	98.2	98.2	97.6	97.6	97.7	97.7	97.9	98	98.2	97.2	98	98.3	97.9	98	98	98.2	95.3
163W	88.7	88.7	88.6	88.7	89.8	89.9	89.2	89.5	88.9	94.6	94	94.9	94.1	94.7	94.3	94.1	93.2	93.8	96.4	96.8	95.2	97.6	97.6	97.6	97.3	97.3	97	97.7	97.3	97.6	98.5	98	98	97.7	97.1	97.1	97.6	97.6	97.4	97.6	98	96.7	97.9	98.2	97.7	97.9	97.9	98.3	95.3
393P	88.4	88.4	88.2	88.4	89.7	89.9	88.8	89.1	88.5	94.8	93.9	94.9	94.3	94.9	94.5	94.3	92.5	93.1	95.4	96.7	94.3	97.2	97.5	97.5	97.2	97.3	97	97.8	97.3	97.5	96.9	97.9	97.9	97.9	97	97	97.5	97.5	97.3	97.5	97.3	96.6	97.2	97.9	97.5	97.6	97.6	97.3	94.2
261P	88.8	88.5	88.6	88.8	89.8	90	89.7	90	89.4	94.9	94.5	95.2	94.8	95.4	94.9	94.8	93.2	93.2	96.1	96.6	94.6	97.6	97.6	97.6	97	97.3	97	97.8	97.3	97.5	97.6	98.1	98.1	97.8	96.9	96.9	97.3	97.6	97.2	97.3	97.4	97.6	97.6	98.2	97.8	97.9	97.9	97.5	94.7
15W	89.2	88.9	89	89.2	90.2	90.4	89.9	90.2	89.6	95.5	95	95.8	95.3	95.9	95.5	95.3	93.5	93.8	96.4	97.1	95.2	98.2	98.2	98.2	97.6	97.9	97.6	98.3	97.9	98.1	98.2	98.6	98.6	98.3	97.4	97.4	97.9	97.9	97.7	97.9	98	97.9	98.2	98.8	98.3	98.5	98.5	98	95.2
16W	89.2	88.9	89	89.2	90.2	90.4	89.9	90.2	89.6	95.5	95	95.8	95.3	95.9	95.5	95.3	93.5	93.8	96.4	97.1	95.2	98.2	98.2	98.2	97.6	97.9	97.6	98.3	97.9	98.1	98.2	98.6	98.6	98.3	97.4	97.4	97.9	97.9	97.7	97.9	98	97.9	98.2	98.8	98.3	98.5	98.5	98	95.2
101P	89	88.7	88.9	89	90.1	90.2	89.8	90.1	89.5	95.3	94.9	95.6	95.2	95.8	95.3	95.2	93.3	93.6	96.3	97	95	98	98	98	97.4	97.7	97.4	98.2	97.7	97.9	98	98.5	98.5	98.2	97.3	97.3	97.7	97.7	97.6	97.7	97.9	97.8	98.1	98.6	98.2	98.4	98.3	97.9	95
MF176652	89.3	89	89.2	89.3	90.4	90.5	89.8	90.1	89.5	95.3	94.9	95.6	95.2	95.8	95.3	95.2	93.3	93.6	96.3	97.6	95	98	98.3	98.3	97.7	98	97.7	98.5	98	97.9	98.3	98.8	98.8	98.5	97.6	97.6	98	98	97.9	98	98.5	97.5	98	98.9	98.5	98.6	98.6	98.5	95.6
400P	89	89	89.2	89.3	90.1	90.2	89.5	89.8	89.2	94.6	94.3	95.2	94.4	95	94.6	94.4	92.6	93.5	95.8	96.8	94.6	97.9	98.2	98.2	97.3	97.3	97	97.7	97.3	97.2	97.9	98	98	98	97.4	97.4	97.9	97.9	97.7	97.9	98	96.7	97.6	98.5	98	98.2	98.2	98.3	95.5
160W	88.9	88.9	89	89.2	89.9	90.1	89.3	89.6	89	94.6	94.3	95.2	94.4	95	94.6	94.4	92.6	93.5	95.8	97.1	94.6	97.9	98.2	98.2	97.3	97.3	97	97.7	97.3	97.2	98.2	98	98	98	97.4	97.4	97.9	97.9	97.7	97.9	98.3	96.7	97.6	98.5	98	98.2	98.2	98.6	95.8
MT586581	89.2	89.2	89.3	89.5	90.2	90.4	89.6	89.9	89.3	94.9	94.6	95.5	94.7	95.3	94.9	94.7	92.9	93.8	96.1	97.4	94.9	98.2	98.5	98.5	97.6	97.6	97.3	98	97.6	97.5	98.5	98.3	98.3	98.3	97.7	97.7	98.2	98.2	98	98.2	98.6	97	97.9	98.8	98.3	98.5	98.5	98.9	96.1
MT586582	89	89	89.2	89.3	90.1	90.2	89.5	89.8	89.2	94.9	94.4	95.3	94.6	95.2	94.7	94.6	92.7	93.6	96	97.3	94.7	98	98.3	98.3	97.4	97.4	97.1	97.9	97.4	97.3	98.3	98.2	98.2	98.2	97.6	97.9	98	98	97.9	98	98.5	96.9	97.7	98.6	98.2	98.3	98.3	98.8	95.9
37W	89.2	88.9	88.7	88.9	90.2	90.4	89	89.3	88.7	94.7	94.1	95	94.3	94.9	94.4	94.3	93.5	94	96.1	96.5	95.5	97	97	97	97	97	96.7	97.4	97	97.3	97.9	97.7	97.7	97.4	97.1	96.8	97.3	97.3	97.1	97.3	97.7	96.4	97.9	97.6	97.1	97.3	97.3	97.7	94.6
127P	88.9	88.6	88.4	88.6	89.9	90.1	89.3	89.6	89	95	94.1	95	94.3	94.9	94.4	94.3	93.9	94.2	96.6	96.7	95.6	97.1	97.1	97.1	97.1	97.1	96.8	97.6	97.4	97.5	98	97.9	97.9	97.6	97.3	97	97.4	97.4	97.3	97.4	98.2	96.6	98	97.7	97.3	97.4	97.4	97.9	94.7
81P	88.3	88	87.9	88	89.4	89.5	88.8	89.1	88.5	94.5	93.6	94.5	93.7	94.3	93.9	93.7	93.6	93.6	96	96.1	95	96.6	96.6	96.6	96.6	96.6	96.3	97.3	97.2	97.2	97.5	97.3	97.3	97	96.7	96.7	96.9	96.9	96.7	96.9	97.6	96	97.5	97.2	97	97.2	97.2	97.3	94.1
17P	88.7	88.4	88.3	88.4	89.8	89.9	88.9	89.2	88.6	94.6	94	94.9	94.1	94.7	94.3	94.1	93.8	93.8	96.1	96.5	95.2	97	97	97	97	97	96.7	97.7	97.3	97.6	97.9	97.7	97.7	97.4	97.1	97.1	97.3	97.3	97.1	97.3	97.7	96.4	97.9	97.6	97.4	97.6	97.6	97.7	94.6
158W	88.9	88.6	88.4	88.6	89.9	90.1	89	89.3	88.7	94.7	94.1	95	94.3	94.9	94.4	94.3	93.9	93.9	96.3	96.7	95.3	97.1	97.1	97.1	97.1	97.1	96.8	97.9	97.4	97.8	98	97.9	97.9	97.6	97.3	97.3	97.4	97.4	97.3	97.4	97.9	96.6	98	97.7	97.6	97.7	97.7	97.9	94.7
237P	88.9	88.6	88.4	88.6	89.9	90.1	89	89.3	88.7	94.7	94.1	95	94.3	94.9	94.4	94.3	93.9	93.9	96.3	96.7	95.3	97.1	97.1	97.1	97.1	97.1	96.8	97.9	97.4	97.8	98	97.9	97.9	97.6	97.3	97.3	97.4	97.4	97.3	97.4	97.9	96.6	98	97.7	97.6	97.7	97.7	97.9	94.7
98P	88.6	88.3	88.2	88.3	89.7	89.8	88.8	89.1	88.5	94.6	94	94.6	94.2	94.8	94.3	94.2	93.6	94.2	95.8	96.6	95.2	97	97	97	97	97	96.7	97.5	97	97.2	97.6	97.8	97.8	97.5	97.2	96.9	97.3	97.3	97.2	97.3	97.8	96.4	97.9	97.6	97.2	97.3	97.3	97.8	94.6
278P	88.7	88.4	88.3	88.4	89.8	89.9	88.9	89.2	88.6	94.7	94.1	94.7	94.3	94.9	94.4	94.3	93.9	94.2	96	96.7	95.6	97.1	97.1	97.1	97.1	97.1	96.8	97.9	97.4	97.6	97.7	97.9	97.9	97.6	97.3	97.3	97.4	97.4	97.3	97.4	97.9	96.6	98	97.7	97.6	97.7	97.7	97.9	95
287P	88.7	88.7	88.6	88.7	89.8	89.9	89.2	89.5	88.9	95	94.3	95	94.6	95.2	94.7	94.6	93.3	93.6	96.3	97	95	97.7	97.7	97.7	97.4	97.7	97.4	98.2	97.7	97.9	97.7	98.5	98.5	98.2	97.3	97.3	97.7	97.7	97.6	97.7	97.9	97.2	98.1	98.3	97.9	98.1	98	97.9	94.7
267P	88.5	88.5	88.3	88.5	89.5	89.7	88.9	89.2	88.6	94.6	94	94.3	94.2	94.8	94.3	94.2	92.6	93.8	96	96.6	94.9	97	97	97	97	97	96.7	97.8	97	97.2	97.8	97.8	97.8	97.5	96.9	96.9	97.3	97.3	97.2	97.3	97.7	96.6	97.6	97.6	97.2	97.3	97.3	97.8	94.6
42P	87.9	87.9	87.8	87.9	89	89.1	88.4	88.7	88.1	94	93.4	93.7	93.6	94.2	93.7	93.6	92.5	92.9	95.4	96	94.3	96.4	96.4	96.4	96.7	96.4	96.1	97.2	96.4	96.6	97.2	97.2	97.2	96.9	96.3	96.3	96.7	96.7	96.6	96.7	97.2	95.9	97	97	96.6	96.7	96.7	97.2	94
406P	88.9	88.9	88.8	88.9	90	90.1	89.4	89.7	89.1	95.1	94.5	94.8	94.6	95.2	94.8	94.6	93	94.1	96.4	97	95.3	97.5	97.5	97.5	97.5	97.5	97.2	98.2	97.5	97.6	98.2	98.2	98.2	97.9	97.3	97.3	97.8	97.8	97.6	97.8	98.2	97	98.1	98.1	97.6	97.8	97.8	98.2	95
78W	89.2	89.2	89	89.2	90.2	90.4	89.6	89.9	89.3	95.3	94.7	95	94.9	95.5	95	94.9	93.3	94.2	96.7	97.3	95.6	97.7	97.7	97.7	97.7	97.7	97.4	98.5	97.7	97.9	98.5	98.5	98.5	98.2	97.6	97.6	98	98	97.9	98	98.5	97.2	98.3	98.3	97.9	98	98	98.5	95.3
411P	89.2	89.2	89	89.2	90.2	90.4	89.6	89.9	89.3	95.3	94.7	95	94.9	95.5	95	94.9	93.3	94.2	96.7	97.3	95.6	97.7	97.7	97.7	97.7	97.7	97.4	98.5	97.7	97.9	98.5	98.5	98.5	98.2	97.6	97.6	98	98	97.9	98	98.5	97.2	98.3	98.3	97.9	98	98	98.5	95.3
420P	89.2	89.2	89	89.2	90.2	90.4	89.6	89.9	89.3	95.3	94.7	95	94.9	95.5	95	94.9	93.3	94.2	96.7	97.3	95.6	97.7	97.7	97.7	97.7	97.7	97.4	98.5	97.7	97.9	98.5	98.5	98.5	98.2	97.6	97.6	98	98	97.9	98	98.5	97.2	98.3	98.3	97.9	98	98	98.5	95.3
88P	89	89	88.9	89	90.1	90.2	89.5	89.8	89.2	95.2	94.6	94.9	94.7	95.3	94.9	94.7	93.2	94.2	96.6	97.1	95.5	97.6	97.6	97.6	97.6	97.6	97.3	98.3	97.6	98.1	98.3	98.3	98.3	98	97.4	97.4	97.9	97.9	97.7	97.9	98.3	97	98.2	98.2	97.7	97.9	97.9	98.3	95.2
419P	88.9	88.9	88.7	88.9	89.9	90.1	89.3	89.6	89	95	94.4	94.7	94.6	95.2	94.7	94.6	93.3	93.9	96.4	97	95.6	97.4	97.4	97.4	97.4	97.4	97.1	98.5	97.7	97.9	98.2	98.2	98.2	97.9	97.3	97.6	97.7	97.7	97.6	97.7	98.2	96.9	98	98	97.9	98	98	98.2	95
188P	88.9	88.9	88.7	88.9	89.9	90.1	89.3	89.6	89	95	94.4	94.7	94.6	95.2	94.7	94.6	93	94	96.4	97	95.6	97.4	97.4	97.4	97.4	97.4	97.1	98.2	97.4	97.6	98.2	98.2	98.2	97.9	97.3	97.3	97.7	97.7	97.6	97.7	98.2	96.9	98.1	98	97.6	97.8	97.7	98.2	95.3
MT586586	89	89	88.9	89	90.1	90.2	89.5	89.8	89.2	95	94.4	95	94.6	95.2	94.7	94.6	93.6	93.9	96.6	97.3	95.3	97.7	97.7	97.7	97.7	97.7	97.4	98.5	98	98.2	98.3	98.5	98.5	98.2	97.6	97.9	98	98	97.9	98	98.5	97.2	98.3	98.3	98.2	98.3	98.3	98.5	95.3
268P	89	89	88.9	89	90.1	90.2	89.5	89.8	89.2	95.5	94.7	95.2	95	95.6	95.2	95	93.5	94.1	96.6	97.1	95.5	97.9	97.9	97.9	97.6	97.9	97.6	98.6	97.9	98.4	98	98.6	98.6	98.3	97.4	97.4	97.9	97.9	97.7	97.9	98	97.3	98.2	98.5	98	98.2	98.2	98	94.9
76W	89.3	89.3	89.2	89.3	90.4	90.5	89.8	90.1	89.5	95.3	94.7	95.3	94.9	95.5	95	94.9	93.6	94.2	96.9	97.3	95.6	98	98	98	98	98	97.7	98.5	98	98.2	98.3	98.8	98.8	98.5	97.9	97.9	98.3	98.3	98.2	98.3	98.5	97.5	98.6	98.6	98.2	98.3	98.3	98.5	95.3
LC428364	90.7	90.1	90.2	90.4	92.9	93.4	89.6	89.6	89.3	91.9	91.6	91.9	91.7	92.2	91.7	91.6	88.1	89.4	90.3	91.1	89.4	91.3	91.3	91.3	90.8	91.6	91.3	91.9	91.1	91.2	90.8	91.4	91.4	91.6	91.1	90.8	91.1	91.3	91.3	91.3	91.1	90.4	91	91.4	91	91.1	91.1	91.3	87.9
LC428365	90.7	90.1	90.2	90.4	92.9	93.4	89.6	89.6	89.3	91.9	91.6	91.9	91.7	92.2	91.7	91.6	88.1	89.4	90.3	91.1	89.4	91.3	91.3	91.3	90.8	91.6	91.3	91.9	91.1	91.2	90.8	91.4	91.4	91.6	91.1	90.8	91.1	91.3	91.3	91.3	91.1	90.4	91	91.4	91	91.1	91.1	91.3	87.9
MT586572	89.9	89.5	89.6	89.8	91.6	91.9	90.2	90.2	89.9	93.4	93.7	93.8	93.5	94	93.5	93.4	89.1	89.6	91.6	92.6	90	92.5	92.5	92.5	91.7	92.8	92.5	93.2	92.9	92.5	92.5	92.8	92.8	92.9	92.5	92.2	92.3	92.3	92.6	92.6	92.9	92.2	92.6	93.1	92.6	92.8	92.8	92.8	89.6
HQ388351	90.1	89.5	89.9	90.1	90.2	90.8	93.2	93.5	92.9	91.7	92	92.3	91.9	92.2	91.6	91.4	87.5	88.2	89.7	90.5	87.8	90.2	90.5	90.5	89.9	91.1	90.8	91.4	90.8	90.7	90.4	91.1	91.1	91.6	91.3	90.8	91	91	91.3	91.3	91	89.9	90.5	91	90.5	90.7	90.7	91	87.8
HQ388349	90.2	89.6	90.1	90.2	90.7	91.3	93.4	93.7	93.1	91.9	92.2	92.5	92	92.3	91.7	91.6	87.5	88.1	89.5	90.7	87.6	90.1	90.4	90.4	89.8	91	90.7	91.3	90.7	90.6	90.5	91	91	91.4	91.1	90.7	90.8	90.8	91.1	91.1	90.8	90	90.4	90.8	90.4	90.5	90.5	90.8	87.6
LC428363	89.9	89.3	89.8	89.9	90.4	91	93.7	94	93.4	92.2	92.5	92.8	92.3	92.6	92	91.9	87.6	88.4	89.8	90.7	87.9	90.4	90.7	90.7	90.1	91.3	91	91.6	91	90.9	90.5	91.3	91.3	91.7	91.4	91	91.1	91.1	91.4	91.4	91.1	90.3	90.7	91.1	90.7	90.8	90.8	91.1	87.9
KY310572	90.7	90.1	90.5	90.7	91.1	91.7	93.2	93.2	92.6	91.1	91.4	91.1	91	91.7	91	90.8	87.8	89	90.3	90.7	89.3	91	91.3	91.3	91.3	91.4	91.4	92.2	91.6	91.5	91.3	91.4	91.4	91.7	91	91	91.1	91.1	91.4	91.4	91.4	90.7	90.7	91.7	91.3	91.4	91.4	91.4	88.1
HQ388348	89.6	89	89.5	89.6	90.8	91.3	91.4	91.4	91.1	90.8	92	91.7	91.3	92	91.3	91.1	89.1	90.8	91.8	92.2	91.1	93.1	93.4	93.4	92.8	93.2	93.2	93.5	93.2	93.4	93.1	92.9	92.9	92.9	92.2	92.3	92.6	92.6	92.6	92.6	92.6	91.9	92.2	93.8	93.5	93.4	93.7	93.2	89.9
NC_016038	89.6	89	89.5	89.6	90.8	91.3	91.4	91.4	91.1	90.8	92	91.7	91.3	92	91.3	91.1	89.1	90.8	91.8	92.2	91.1	93.1	93.4	93.4	92.8	93.2	93.2	93.5	93.2	93.4	93.1	92.9	92.9	92.9	92.2	92.3	92.6	92.6	92.6	92.6	92.6	91.9	92.2	93.8	93.5	93.4	93.7	93.2	89.9
36W	87.3	87	87.2	87.3	88.2	88.6	88.6	88.6	88.3	89.7	89.7	90	89.2	89.8	89.7	89.5	87.7	88.1	90.9	90.9	88.9	91.3	91.3	91.3	91	91.9	91.6	92	91.4	91.9	91.4	92	92	91.7	91	91	91.4	91.4	91.3	91.4	91.7	91.3	91.3	92	91.6	91.8	91.7	91.7	88.9
HQ543115	89.3	89	89.2	89.3	90.4	90.8	90.7	90.7	90.4	91.6	91.4	91.7	91.3	92	91.3	91.1	89.3	89.9	92.4	93.4	91.3	93.4	93.4	93.4	93.7	93.8	93.5	94.4	93.8	94	93.8	94.4	94.4	94.1	93.4	93.4	93.8	93.8	94	93.8	94.1	92.7	93.4	94.1	93.7	93.8	93.8	94.6	91
HQ543116	89.8	89.5	89.6	89.8	90.8	91.3	91	91	90.7	92	91.6	91.9	91.3	91.9	91.4	91.3	89.6	90.2	92.8	93.7	91.4	93.8	93.8	93.8	94.1	94.3	94	94.9	94.3	94.5	94.3	94.9	94.9	94.6	93.8	93.8	94.3	94.3	94.4	94.3	94.6	93	93.8	94.6	94.1	94.3	94.3	95	91.1
HQ543122	89.8	89.5	89.6	89.8	90.8	91.3	91	91	90.7	92	91.6	91.9	91.3	91.9	91.4	91.3	89.6	90.2	92.8	93.7	91.4	93.8	93.8	93.8	94.1	94.3	94	94.9	94.3	94.5	94.3	94.9	94.9	94.6	93.8	93.8	94.3	94.3	94.4	94.3	94.6	93	93.8	94.6	94.1	94.3	94.3	95	91.1
HQ543125	89.8	89.5	89.6	89.8	90.8	91.3	91	91	90.7	92	91.6	91.9	91.3	91.9	91.4	91.3	89.6	90.2	92.8	93.7	91.4	93.8	93.8	93.8	94.1	94.3	94	94.9	94.3	94.5	94.3	94.9	94.9	94.6	93.8	93.8	94.3	94.3	94.4	94.3	94.6	93	93.8	94.6	94.1	94.3	94.3	95	91.1
HQ543128	89.8	89.5	89.6	89.8	90.8	91.3	91	91	90.7	92	91.6	91.9	91.3	91.9	91.4	91.3	89.6	90.2	92.8	93.7	91.4	93.8	93.8	93.8	94.1	94.3	94	94.9	94.3	94.5	94.3	94.9	94.9	94.6	93.8	93.8	94.3	94.3	94.4	94.3	94.6	93	93.8	94.6	94.1	94.3	94.3	95	91.1
HQ543123	89.5	89.2	89.3	89.5	90.4	90.8	91	91	90.7	91.4	91	91.3	90.7	91.3	90.8	90.7	89.1	89.6	92.5	93.4	90.8	93.5	93.5	93.5	93.8	94	93.7	94.6	94	94.2	94	94.6	94.6	94.3	93.5	93.5	94	94	94.1	94	94.3	92.7	93.5	94.6	94.1	94.3	94.3	95	90.8
HQ543121	89.5	89.2	89.3	89.5	90.7	91.1	91	91	90.7	91.7	91.3	91.6	91	91.6	91.1	91	89.4	89.9	92.8	93.7	91.1	93.8	93.8	93.8	94.1	94.3	94	94.9	94.3	94.5	94.3	94.9	94.9	94.6	93.8	93.8	94.3	94.3	94.4	94.3	94.6	93	93.8	94.9	94.4	94.6	94.6	95.3	91.1
KF923236	90.8	90.2	90.7	90.8	91.4	91.9	91.9	91.9	91.6	91.9	92	92	91.7	92.6	91.9	91.7	89.4	90.9	92.8	93.5	91.7	94.7	94.7	94.7	94.1	94.3	94.3	94.7	94.1	94.6	94.7	94.6	94.6	94.6	93.8	93.8	94.3	94.3	94.3	94.3	94.3	93.3	93.8	95.2	94.7	94.9	94.9	94.9	91.4
HQ388350	90.4	90.1	90.2	90.4	91.1	91.6	91.4	91.4	91.1	92.3	91.9	92.2	91.6	92.2	91.7	91.6	89.7	90.3	93.6	93.8	91.6	94.6	94.9	94.9	94.3	94.7	94.4	95	94.7	94.6	94.4	95	95	95	94.3	94.3	94.7	94.7	94.6	94.7	94.7	93.4	94.6	95	94.6	94.7	94.7	94.7	91.3
AF168606	89.8	89.2	89.3	89.5	90.8	91.4	91.3	91.3	91	92	91.9	92.3	91.7	92.5	91.7	91.6	89.9	90.2	92.7	93.7	91.3	93.7	93.7	93.7	94	94.4	94.1	94.4	94.1	94	93.8	94.7	94.7	95	94.6	94.3	94.4	94.4	94.6	94.7	94.1	93	94	94.4	94	94.1	94.1	94.1	91.1
148W	89.9	89.6	89.8	89.9	91	91.4	91.6	91.6	91.3	92.5	92	92.3	91.7	92.3	92.2	92	90.2	90.5	93.9	93.7	91.7	94.1	94.4	94.4	93.8	94.6	94.3	94.9	94.9	94.5	94.6	94.9	94.9	94.6	93.8	93.8	94.3	94.3	94.1	94.3	95.2	93.9	94.2	95.2	94.7	94.9	94.9	94.9	91.6
MT586592	90.2	89.6	90.1	90.2	91.3	91.7	91.6	91.6	91.3	92.3	92.2	92.8	91.9	92.5	92.3	92.2	89.7	90.3	93.4	93.8	91.6	94.6	94.9	94.9	94	94.7	94.4	95	94.7	94.6	94.9	95	95	94.7	94	94	94.4	94.4	94.3	94.4	95	94	94.3	95.6	95.2	95.3	95.3	95	91.9
AF168608	90.4	89.8	89.9	90.1	91.1	91.6	91.9	91.9	91.3	92.9	92.8	93.1	92.6	93.5	92.8	92.6	90.5	91.1	93.6	94.3	92.2	94.3	94.6	94.6	94.6	95	94.7	95.3	94.7	94.9	94.9	95.3	95.3	95.3	94.9	94.6	95.2	95	94.9	95	95	94.2	95	95.3	94.9	95	95	95	91.9
LC428359	90.4	90.1	90.2	90.4	91.1	91.6	91.6	91.6	91.3	92.3	91.9	92.2	91.6	92.2	91.7	91.6	89.7	90.3	93	94.1	91.6	94	94.3	94.3	94.3	94.7	94.4	94.7	94.4	94.3	94.4	95	95	95	94.3	94.3	94.7	94.7	94.6	94.7	94.4	93.4	94	94.7	94.3	94.4	94.4	94.4	91.1
LC428360	89.6	89.3	89.5	89.6	90.7	90.8	91.1	91.1	90.8	92.3	91.6	92.5	91.6	92.5	92.3	92.2	89.4	90.6	93.3	94.4	91.3	94.3	94.6	94.6	94.6	94.7	94.4	94.7	94.1	94.3	94.7	95	95	95.3	94.6	94.6	95.3	95	94.9	95	94.4	93.4	94.3	95	94.6	94.7	94.7	94.7	91.4
MT586593	90.2	89.9	90.1	90.2	91.6	91.7	91.3	91.3	91	92.8	92	92.6	92	92.6	92.2	92	89.9	90.8	93.4	94.6	91.7	94.7	94.7	94.7	94.9	95.2	94.9	95.2	94.6	94.8	94.9	95.5	95.5	95.5	94.7	94.7	95.2	95.2	95	95.2	95.2	93.9	94.4	95.2	94.7	94.9	94.9	95.2	91.9
MT586594	90.8	90.3	90.5	90.6	92.1	92.3	91.2	91.2	90.9	93	92.3	92.9	92.3	92.9	92.4	92.3	90.4	91.3	93.8	95	92.1	95.1	95.1	95.1	95.1	95.6	95.3	95.6	95	95.1	95.3	95.9	95.9	95.9	95.3	95.1	95.6	95.6	95.4	95.6	95.6	94	95	95.6	95.1	95.3	95.3	95.6	92.2
95P	89.9	89.6	89.8	89.9	91.6	91.4	91.1	91.1	90.8	92.5	91.7	92.3	91.7	92.3	91.9	91.7	89.6	90.5	93.1	94.3	91.4	94.4	94.4	94.4	94.7	94.9	94.6	94.9	94.3	94.4	94.6	95.2	95.2	95.2	94.4	94.4	94.9	94.9	94.7	94.9	94.9	93.6	94.1	94.9	94.4	94.6	94.6	94.9	91.6
96P	89.9	89.6	89.8	89.9	91.6	91.4	91.1	91.1	90.8	92.5	91.7	92.3	91.7	92.3	91.9	91.7	89.6	90.5	93.1	94.3	91.4	94.4	94.4	94.4	94.4	94.9	94.6	94.9	94.3	94.5	94.6	95.2	95.2	95.2	94.4	94.4	94.9	94.9	94.7	94.9	94.9	93.6	94.2	94.9	94.4	94.6	94.6	94.9	91.6
MT586585	90.1	89.8	90.2	90.4	90.8	91.3	91	91	90.7	91.7	92.2	92.8	91.9	92.5	92	91.9	89.7	90.3	93.3	94.4	91.6	95.2	95.2	95.2	94.3	94.7	94.4	95	94.4	94.6	95	95	95	95.3	94.6	94.6	95	95	94.9	95	95.3	93.7	94.3	95.3	94.9	95	95	95.3	92.2
LC428361	90.1	89.8	89.9	90.1	90.8	91	91.6	91.6	91	93.1	92.6	92.8	92.3	92.9	92.8	92.6	90.3	91.1	93.9	94.9	92.3	94.7	95	95	95.3	95.8	95.5	95.8	95.2	95.1	95	96.1	96.1	96.1	95.3	95.3	95.8	95.8	95.6	95.8	95.5	94.5	95	95.8	95.3	95.5	95.5	95.5	92.2
94P	89.9	89.6	89.8	89.9	91	91.4	91.3	91.3	91	92.6	92.5	93.1	92.2	92.8	92.3	92.2	90.3	90.9	93.8	94.4	92.1	95.2	95.2	95.2	94.6	95.3	95	95.6	95	95.2	95.3	95.6	95.6	95.3	94.6	94.6	95	95	94.9	95	95.6	94.3	94.9	95.6	95.2	95.3	95.3	95.6	92.2
KR351306	90.2	89.9	90.1	90.2	91	91.4	91.7	91.7	91.4	92.8	92.3	92.6	92	92.6	92.2	92	90	90.6	93.6	94.4	91.9	94.6	94.6	94.6	94.9	95.3	95	95.3	94.7	94.9	94.7	95.6	95.6	95.6	94.9	94.9	95.3	95.3	95.2	95.3	95	94	94.6	95.3	94.9	95	95	95	91.7
KU351664	90.2	89.9	90.1	90.2	91.3	91.7	91.7	91.7	91.4	92.9	92.5	92.8	92.2	92.8	92.3	92.2	90.3	90.9	93.9	94.4	92.2	94.9	94.9	94.9	94.9	95.6	95.3	95.6	95	95.2	95	95.9	95.9	95.6	94.9	94.9	95.3	95.3	95.2	95.3	95.3	94.3	94.9	95.6	95.2	95.3	95.3	95.3	92
MT586587	85.4	85.7	85.6	85.7	87.1	87.4	85.3	85.6	85.1	90.4	89.2	90.2	90.5	90.8	90.5	90.5	87.6	89.4	90.3	90.4	89.3	90.8	90.8	90.8	89.5	90.1	89.9	90.5	89.5	90	90.2	90.4	90.4	90.4	89.5	89.8	89.9	90.1	89.9	89.9	89.5	89.9	90.8	90.2	89.8	89.9	89.9	90.2	87.2
MT586588	85.4	85.7	85.6	85.7	87.1	87.4	85.3	85.6	85.1	90.4	89.2	90.2	90.5	90.8	90.5	90.5	87.6	89.4	90.3	90.4	89.3	90.8	90.8	90.8	89.5	90.1	89.9	90.5	89.5	90	90.2	90.4	90.4	90.4	89.5	89.8	89.9	90.1	89.9	89.9	89.5	89.9	90.8	90.2	89.8	89.9	89.9	90.2	87.2
MT955611	86	86	85.9	86	87.5	87.8	85.6	85.9	85.4	90.2	89.5	89.8	90.1	90.4	90.1	90.1	87.5	89	90.3	89.3	88.2	89.2	89.2	89.2	88.7	89.6	89.5	90.1	88.7	88.9	89.9	89.9	89.9	89.3	89.3	89	89.2	89.3	89.2	89.2	89	89.1	91	89.8	89.3	89.5	89.5	90.1	86.6
JQ862472	85.4	85.7	85.9	86	87.1	87.1	85.1	85.4	85.1	89.2	89	89.9	88.9	89.3	88.9	88.9	86.8	87.9	90	88.9	87.6	88.7	88.7	88.7	88.1	88.9	88.7	89.2	88	88.3	89	88.6	88.6	88.9	88	88	88.4	88.6	88.4	88.4	88	88.5	89.6	89.3	88.9	89	89	88.9	85.1
NC_003743	85.6	85.9	86	86.2	87.1	87.1	85.3	85.6	85	89.8	89.5	90.5	89.8	90.7	90.2	90.2	87.1	89	90	88.7	87.9	89	89	89	88	88.3	88.1	88.7	88.3	88.2	88.9	88.6	88.6	88.6	88.3	88	88.7	88.6	88.4	88.4	88.9	88.7	90.5	89.3	88.9	89	89	89.2	86.3
HQ543130	85.7	85.7	85.6	85.7	86.6	86.9	84.7	85	84.4	89	88.3	89.2	88.9	89.3	89	89	87.5	88.4	89.2	88.6	87.2	88	88	88	88.1	87.7	87.8	88.3	87.8	87.7	86.9	87.8	87.8	88.4	87.8	87.7	88	88.1	88	88	87.5	87.8	89	87.5	87.2	87.4	87.4	87.8	84.5
192P	86	85.7	85.5	85.7	86.9	87.2	84.9	85.2	84.6	89.3	88.6	89.3	88.9	89.5	89	89	87.9	88.5	89.8	88.7	87.5	88	88	88	88.4	88.1	88.3	88.9	88.4	88.4	87.5	88.1	88.1	88.4	87.8	87.8	88	88.1	88	88	87.5	87.9	89.5	88	87.8	88	88	87.8	84.3
82P	85.9	85.6	85.5	85.6	86.8	87.1	84.9	85.2	84.6	89.2	88.5	89.2	88.8	89.4	88.9	88.9	87.8	88.4	89.7	88.6	87.4	87.9	87.9	87.9	88.3	88	88.2	88.8	88.3	88.3	87.4	88	88	88.3	87.7	87.7	87.9	88	87.9	87.9	87.4	87.8	89.4	87.9	87.7	87.9	87.9	87.7	84.2
183P	86.2	85.9	85.7	85.9	87.1	87.4	85.1	85.4	84.8	89.5	88.7	89.5	89	89.6	89.2	89.2	88.1	88.7	90	88.9	87.6	88.1	88.1	88.1	88.6	88.3	88.4	89	88.6	88.6	87.7	88.3	88.3	88.6	88	88	88.1	88.3	88.1	88.1	87.7	88.1	89.6	88.1	88	88.1	88.1	88	84.5
184P	86.1	85.8	85.7	85.8	87	87.3	85.1	85.4	84.8	89.5	88.7	89.5	89	89.6	89.2	89.2	88.1	88.7	89.9	88.9	87.6	88.1	88.1	88.1	88.6	88.3	88.4	89	88.6	88.6	87.7	88.3	88.3	88.6	88	88	88.1	88.3	88.1	88.1	87.7	88	89.6	88.1	88	88.1	88.1	88	84.5
122P	86.5	86.2	86	86.2	87.4	87.7	85.1	85.4	84.8	89.6	88.7	89.3	89.2	89.8	89.3	89.3	87.9	88.8	90	88.4	87.8	88	88	88	88.4	88.1	88.3	89.2	88.4	88.5	87.7	88.1	88.1	88.4	87.8	87.8	88	88.1	88	88	87.5	87.9	89.5	88	87.8	88	88	87.8	84.3
103P	86.3	86	85.9	86	87.2	87.5	85.3	85.6	85	89.6	88.7	89.6	89.2	89.8	89.3	89.3	88.2	88.8	90.1	88.7	87.8	88.3	88.3	88.3	88.7	88.4	88.3	89.2	88.7	88.8	87.8	88.4	88.4	88.7	88.1	88.1	88.3	88.4	88.3	88.3	87.8	88.2	89.8	88.3	88.1	88.3	88.3	88.1	84.6
242P	86.1	85.8	85.7	85.8	87	87.7	85.4	85.7	85.1	89.5	88.6	89.5	89	89.6	89.2	89.2	88.1	88.7	89.9	88.6	87.6	88.1	88.1	88.1	88.6	88.3	88.4	89	88.6	88.6	87.7	88.3	88.3	88.6	88	88	88.1	88.3	88.1	88.1	87.7	88	89.6	88.1	88	88.1	88.1	88	84.5
HQ543117	86	86	85.9	86	87.2	87.5	86.2	86.2	85.9	90.2	89.9	90.5	90.4	90.5	90.2	90.2	88.4	89.1	90.4	89.3	88.8	89.2	89.2	89.2	89	89.5	89.2	89.8	89.3	89.2	88.6	89.2	89.2	89.2	88.6	88.6	88.7	88.9	88.7	88.7	88.7	88.5	90.5	89.2	89	89.2	89.2	89	85.7
HQ543118	86	86	85.9	86	87.2	87.5	86.2	86.2	85.9	90.2	89.9	90.5	90.4	90.5	90.2	90.2	88.4	89.1	90.4	89.3	88.8	89.2	89.2	89.2	89	89.5	89.2	89.8	89.3	89.2	88.6	89.2	89.2	89.2	88.6	88.6	88.7	88.9	88.7	88.7	88.7	88.5	90.5	89.2	89	89.2	89.2	89	85.7
HQ543120	85.3	84.8	85.1	85.3	87.1	87.4	86	86	85.7	89.8	89.2	89.5	89.6	90.4	90.1	90.1	87.5	90.2	89.7	88	88.5	88.1	88.1	88.1	87.7	87.8	87.5	88.9	88.1	88.3	88	87.8	87.8	87.8	87.2	87.2	87.7	87.5	87.4	87.4	87.5	88.1	89.8	88.1	88	88.1	88.1	87.8	84.5
35P	84.6	84.5	84.8	84.9	86.4	86.7	85.2	85.5	84.9	88.5	88.1	88.5	88.4	89.3	88.8	88.8	86.3	91.1	89.4	87.8	87.9	87.6	87.6	87.6	87	87.3	87.2	88.1	87.3	87.5	87.6	87.9	87.9	87.6	87	86.9	87.5	87.3	87.2	87.2	87.3	87.3	89.3	87.9	87.5	87.6	87.6	87.5	84.3
105P	85.6	85.4	85.7	85.9	87.4	87.7	86.3	86.6	86	89.6	89.2	89.6	89.5	90.4	89.9	89.9	87.5	92.1	90.6	88.9	88.9	88.9	88.9	88.9	88.3	88.6	88.4	89	88.6	88.9	88.7	89.2	89.2	88.9	88.3	88	88.7	88.6	88.4	88.4	88.3	88.5	90.6	89.2	88.7	88.9	88.9	88.9	85.4
345P	85.6	85.4	85.7	85.9	87.4	87.7	86.3	86.6	86	89.6	89.2	89.6	89.5	90.4	89.9	89.9	87.5	91.8	90.6	88.9	88.8	88.9	88.9	88.9	88.3	88.6	88.4	89	88.6	88.8	88.7	89.2	89.2	88.9	88.3	88	88.7	88.6	88.4	88.4	88.3	88.5	90.5	89.2	88.7	88.9	88.9	88.9	85.4
HQ543119	86	85.9	86.2	86.3	87.8	88.1	86.5	86.8	86.2	89.8	89.5	89.6	89.9	90.8	90.4	90.4	87.4	92	90.6	88.9	89	88.7	88.7	88.7	88.1	88.3	88.1	89	88.3	88.5	88.7	89	89	88.7	88.1	87.8	88.6	88.4	88.3	88.3	88.1	88.4	90.4	88.9	88.4	88.6	88.6	88.7	85.4
4P	86.1	85.7	86	86.1	88	88.3	86.3	86.6	86	90.1	89.3	89.8	89.9	90.8	90.4	90.4	87.6	92.3	91.1	88.9	89.6	89.3	89.3	89.3	88.7	89	88.9	89.8	89	89.2	89.5	89.3	89.3	89.3	88.7	88.4	89.2	89	88.9	88.9	88.9	88.9	91	89.6	89.2	89.3	89.3	89.5	86
53P	86.3	86.2	86.5	86.6	88.1	88.4	86.8	87.1	86.5	90.2	89.8	89.9	90.1	91	90.5	90.5	87.8	92.4	91	89.2	89.4	89.2	89.2	89.2	88.6	88.9	88.7	89.6	88.9	89.1	89.2	89.5	89.5	89.2	88.6	88.3	89	88.9	88.7	88.7	88.6	88.8	90.8	89.5	89	89.2	89.2	89.2	85.7
MT586596	85.1	85	85	85.1	86.6	87.1	84.2	84.4	84.5	87.5	87.1	87.2	87.7	88.1	87.7	87.7	85.3	88.1	88.9	88.1	86.3	86.9	86.6	86.6	86.6	87.4	87.2	87.1	86.8	86.8	86.6	87.2	87.2	87.5	87.1	86.8	87.2	87.4	87.2	87.2	86.1	86.4	88.1	86.9	86.8	86.6	86.9	86.6	83.3
HQ543124	86.2	85.9	86	86.2	87.4	87.5	84.4	84.7	84.7	88	88.1	88.4	88.6	89	88.6	88.6	85.6	88.1	89.1	88.3	87.2	88.3	88	88	87.2	88	87.8	88	87.4	87.6	87.8	87.5	87.5	87.8	87.7	87.4	87.8	88	87.7	87.8	87.5	87.3	89.2	88	87.8	87.7	88	87.8	84.9
HQ543126	86.5	86.3	86.3	86.5	87.1	87.2	85	85.3	85	88.3	88	88	88.4	89.2	88.7	88.7	85.6	89	89.1	88	87	88.1	87.8	87.8	87.5	88	87.8	87.8	87.5	87.4	88	88.1	88.1	88.1	88	87.7	88.4	88.3	88.1	88.1	87.2	86.9	89.2	87.8	87.7	87.5	87.8	87.8	84.5
		Max	100
		Min	83.3
[truncated: 112 more columns]
