# Supplementary material for: Abundance of Poleroviruses within Tasmanian Pea Crops and Surrounding Weeds, and the Genetic Diversity of TuYV Isolates Found
Source: Viruses. 2022 Jul 30;14(8):1690. doi: 10.3390/v14081690 (PMC9416036; doi:10.3390/v14081690)
Supplement: Supplementary file 1 [file viruses-14-01690-s001.zip › Table S6. Nucleotide sequence identities of CP of Tasmanian Isolates with CP of 36 Poleroviruses.xlsx]

## Sheet: Nucleotide alignment of CP Tass
Table S6. Nucleotide sequence identities of CP of Tasmanian Isolates with CP of 36 Poleroviruses
	NC_025435	NC_027703	NC_035451	NC_000874	NC_025837	NC_034207	NC_010732	NC_055129	NC_036803	NC_015050	NC_006265	NC_021484	NC_029906	NC_029990	NC_001747	NC_034265	NC_012931	NC_002198	NC_004751	NC_014545	NC_003491	NC_002766	NC_004756	NC_055495	NC_034246	NC_031747	NC_008249	NC_028793	NC_034247	NC_010809	NC_018571	NC_030225	NC_003688	NC_055513	NC_016038	NC_003743	92P	237P	219P	122P	400P	127P	290P	209P	403P	15W	37W	16W	53W
NC_025435
NC_027703	40.9
NC_035451	40	42.8
NC_000874	43.7	41.4	65.5
NC_025837	42.7	42.8	46.1	46.3
NC_034207	43.7	44.6	46.9	47.9	65.2
NC_010732	45.1	45.7	47.2	48.6	65.6	66.8
NC_055129	45.9	43.4	45.3	46.6	65.3	65.7	82.4
NC_036803	44.6	45.2	47	47.2	65.1	66.7	88.9	85.9
NC_015050	45.5	44.5	46.3	47.4	66.2	65.6	83.1	89.4	88.4
NC_006265	41	42.3	43	43.7	50.1	46.5	50.2	49.2	49.1	49.2
NC_021484	44.4	46.8	46.7	48.7	50.8	54.1	56.5	55.5	56.6	56.3	51.6
NC_029906	43.1	47.1	49.6	48.8	52.4	53.8	56.3	56.3	55.2	55.5	51	77.9
NC_029990	42	45.8	47.6	47.4	52	52.7	53.7	54.4	54.3	53.7	48.7	72.7	77
NC_001747	44.4	47.5	48.1	48.3	54.6	55.9	56.1	55.9	57.1	56	52.5	57.5	57.1	58.5
NC_034265	44.4	47.5	48.1	48.3	54.6	55.9	56.1	55.9	57.1	56	52.5	57.5	57.1	58.5	100
NC_012931	45.1	47.3	49.5	49.4	52.8	56.4	55	54.6	55.9	55.6	52	59.9	58.5	57.2	61.7	61.7
NC_002198	44.2	46.1	48.7	47.3	53.7	54.8	56.4	56.5	57.5	56.2	51.8	59.1	59.4	59.5	65.6	65.6	71.9
NC_004751	43.6	45.9	47.9	47.3	52.8	54.1	56.1	55.9	56.5	55.3	53.6	59.1	57.9	59.4	67.2	67.2	72.9	86.4
NC_014545	46.8	50.1	54.3	54.6	53.9	57.2	58.9	56.4	58.3	57	54.5	62.4	62.7	63.3	62.4	62.4	62	63.6	63.1
NC_003491	48.7	52	53.7	53.3	57.4	60.2	59.6	59.8	59.9	60.3	55.1	63.7	64.2	62.8	66.6	66.6	62.3	63.6	63.6	79.5
NC_002766	51.6	52.3	54.1	54.2	58.3	58.4	59.3	58.1	58.9	58.4	55.4	63.1	63.4	61.7	65.1	65.1	61.3	62.8	63.1	78.3	92.4
NC_004756	51.3	52.6	54.6	53.6	58.2	60	60.3	59.4	59.7	59.7	57.4	63.7	64.2	61.8	65.6	65.6	62.6	63.4	63.8	79	92.9	94.1
NC_055495	51.4	52.2	54.6	54.7	59	60.7	59.5	59.2	58.9	58.7	57.3	64.2	64.4	62.3	65.8	65.8	61.5	62.8	63.8	79.3	92.1	94.4	95.6
NC_034246	43.9	45.5	46.5	44.9	54.5	52.4	55.9	56.2	55.8	56.5	54.2	59.3	62.9	58.4	59.7	59.7	58.5	60.2	59.1	65.3	66.2	65.6	65.4	65.7
NC_031747	44.9	47.2	50.5	49.4	52.4	53.3	57	57.9	57	56.9	55.3	61.3	63.2	60.3	63.2	63.2	61.1	61.5	62.7	68	68	66.7	67.6	67.6	74.5
NC_008249	43.2	48.3	49.7	50.1	53.1	53.8	55.7	56.9	57.3	56.6	53.8	59.7	62.6	59.7	65.3	65.3	59.1	62.5	63.4	69.6	69.3	69.1	68.8	69.6	74.1	85.6
NC_028793	46.3	47.6	49.9	48	53.8	53.2	56.7	56.5	56.9	58.1	56.9	61.5	62.8	61.9	62.9	62.9	61.9	64.5	64.2	69.5	67.8	67.6	67.6	68.3	71.6	67.9	69.7
NC_034247	44	42	47.8	46.3	51.7	50.8	54.5	53.2	53.4	53.9	50.6	59.5	60.3	59.3	57.8	57.8	55.8	55.9	55.2	62.6	61.6	61.5	61	62.6	64.3	63.8	62.8	70.9
NC_010809	45.7	48.1	49.7	48.2	56.4	55.2	57.6	57.5	58	58.1	55.7	60.7	63.9	61.2	61.5	61.5	60.7	63.5	61.9	67.8	67.8	69.3	68.8	69.4	71.8	68.1	68.4	80.8	68.3
NC_018571	44.9	46.4	50	47.8	56.6	55.7	57.6	57.7	57.7	57.9	55.4	59	60.1	58.5	63.4	63.4	61.6	62.3	62.6	68.6	69.5	69.8	69.6	70.6	71.8	68.8	69	75.4	66.4	82.1
NC_030225	44.9	46.1	48.8	46.5	53.9	52.6	56.3	57.7	57.5	58.1	53.7	60.2	60.2	61.4	61.8	61.8	61.8	63.5	64.2	67.7	67.4	67.4	67.4	68.2	70.5	67.5	68.1	75.7	67.2	76.8	79.1
NC_003688	44.3	44.9	48.2	46.8	54.5	55.3	58.5	58.2	58.9	59.7	52.6	61.4	61	60.7	60.4	60.4	58.6	60.4	60.6	66.2	66.7	67.5	67.8	68.4	67.8	66.3	67.5	74.5	66.8	75.4	75.8	83.3
NC_055513	45.4	47.2	49.3	48	54.8	53.6	57.2	58.6	58.4	58.7	55.5	61.2	60.8	60.3	63	63	63.4	64.4	66	69.8	68.6	69.1	68.6	69.4	72.8	70.4	70.1	78.3	68.5	80.1	78.8	90.3	79.5
NC_016038	50.2	52	54.1	55.4	58.2	60.7	60.2	58.9	59.1	58.9	56.7	62.9	63.7	61.5	67	67	61.6	63.6	64.1	81.3	92.8	92.6	92.4	94.3	66.6	67.5	69.8	68.3	62.8	68.8	70.6	67.7	67.9	69.4
NC_003743	50.7	53.1	54.6	53.9	59.9	60.4	60.5	60.6	60	60.4	56.5	64.4	64.4	62.1	66.7	66.7	61.8	63.4	63.6	79.3	93.9	94.7	94.1	94.4	66.7	67.8	70.2	68.3	62.6	68.5	69.9	67.7	67.6	69.1	94.1
92P	53.1	50.3	52.4	52.2	58.3	58.5	60.6	59.2	60.3	59.4	58.6	65	66.1	63.6	64.5	64.5	61.5	63.8	64.4	77	91.1	92.1	92.3	93.3	65.8	66.7	68.7	68.2	62.6	68.9	67.4	68	66.3	68.3	91.3	94.3
237P	51	51.1	53.6	52.7	56.7	59.2	60.1	58.3	58.3	58.4	55.6	63	64.5	63	65.5	65.5	61.7	62.9	62.9	78.5	92.3	91.6	92	92.7	64.2	66.2	67.8	66	60.4	67.1	67.5	66.7	65.1	68.2	91.6	93.6	93.7
219P	51.7	51.8	54.3	54.4	58.8	62	61.4	60.1	60	60.3	56.5	63	63.5	61.4	67.9	67.9	61.1	63.2	63.6	80.3	93.4	93.6	93.4	95.3	65.7	67.5	69.3	66.5	61.3	68.8	69	67	66.9	68.4	97.9	95.3	93	93
122P	52	53.2	53.8	54.6	58.5	60.3	60.7	59.4	59.6	59.4	56	64.9	65.5	62.9	65.3	65.3	61.7	64	64.7	79.9	93.6	95	96.1	96.6	65.3	67.8	69.6	68.3	61.7	68.4	69.3	68.4	67.6	69.4	93.4	95.7	95.4	95.1	94.3
400P	51.5	52.7	54.2	53.4	58.1	61.5	61	59.9	59.7	59.5	56.1	64.9	65.5	63.1	67.2	67.2	63.1	63.5	63.7	80.9	94	93.8	94.5	95.1	66.5	68.3	70.5	68.7	62.3	69	70	68.2	67.3	69.4	94.3	96	95.3	95.8	95.7	97.5
127P	51.8	52.2	54.1	53.4	57.6	59.2	59.8	58.7	58.4	58.5	56.4	64.2	64.9	62.4	65.2	65.2	61.3	63.1	63.7	80.5	94.2	94.5	94.7	96	65.2	67.5	68.9	67.4	62.2	67.3	68.6	67.4	67.1	68.5	93.5	95.5	95.4	96.4	94.8	98	98.1
290P	51.1	52.2	54.1	53.1	58.8	61.3	60.6	59.4	58.9	59.2	55.6	64.3	64.9	62.8	67.2	67.2	62.8	63.6	64	80.7	94.3	93.9	93.5	94.8	66.1	68.3	70.2	67.7	61.9	68.5	69.5	67.5	66.8	69.1	93.5	96	95.5	96.4	95.2	97.1	98.9	98.8
209P	51.1	52.4	53.9	53	58.3	60.6	60.6	59.5	59	59.3	55.9	64.4	65.1	62.9	67	67	62.7	63.5	63.7	80.4	94.3	94	93.6	94.7	66.5	68.5	70.3	67.9	61.8	68.3	69.2	67.5	66.8	68.8	93.6	96	95.6	96.4	95.3	97.2	98.9	98.8	99.6
403P	51.9	51.8	53.5	52.3	57.9	60.2	60.2	59.1	58.6	58.9	56.1	64.4	64.8	62.9	66.6	66.6	62.1	62.9	63.2	80.1	94.4	94	93.6	94.8	65.8	67.9	69.8	67.3	62.7	67.7	68.7	66.9	66.2	68.3	93.6	96.1	95.8	96.5	95.4	97.3	99	99	99.8	99.8
15W	50.7	53	54.5	53.9	58.2	60	60.4	59.3	58.9	59.1	56.2	64.7	65.7	63.3	66.2	66.2	62.4	64.3	64.5	81.2	94.8	94.5	94	95.2	66.5	68.4	70.1	68.4	61.9	68.2	69.3	68.3	67.6	69.4	94.1	96.4	95.6	96.6	95.5	97.5	99.1	99.1	99.8	99.8	100
37W	50.7	53	54.5	53.9	58.2	60	60.4	59.3	58.9	59.1	56.2	64.7	65.7	63.3	66.2	66.2	62.4	64.3	64.5	81.2	94.8	94.5	94	95.2	66.5	68.4	70.1	68.4	61.9	68.2	69.3	68.3	67.6	69.4	94.1	96.4	95.6	96.6	95.5	97.5	99.1	99.1	99.8	99.8	100	100
16W	50.6	52.8	54.3	53.7	58	59.8	60.3	59.1	58.8	58.9	56	64.6	65.6	63.1	66	66	62.3	64.2	64.4	81.1	94.8	94.5	93.9	95.2	66.4	68.3	70	68.3	61.7	68.1	69.2	68.2	67.5	69.3	94.1	96.4	95.6	96.6	95.5	97.5	99.1	99.1	99.8	99.8	100	100	100
53W	50.6	52.8	54.3	53.7	58	59.8	60.3	59.1	58.8	58.9	56	64.6	65.6	63.1	66	66	62.3	64.2	64.4	81.1	94.8	94.5	93.9	95.2	66.4	68.3	70	68.3	61.7	68.1	69.2	68.2	67.5	69.3	94.1	96.4	95.6	96.6	95.5	97.5	99.1	99.1	99.8	99.8	100	100	100	100
89P	50.6	52.8	54.3	53.7	58	59.8	60.3	59.1	58.8	58.9	56	64.6	65.6	63.1	66	66	62.3	64.2	64.4	81.1	94.8	94.5	93.9	95.2	66.4	68.3	70	68.3	61.7	68.1	69.2	68.2	67.5	69.3	94.1	96.4	95.6	96.6	95.5	97.5	99.1	99.1	99.8	99.8	100	100	100	100	100
160W	50.6	52.8	54.3	53.7	58	59.8	60.3	59.1	58.8	58.9	56	64.6	65.6	63.1	66	66	62.3	64.2	64.4	81.1	94.8	94.5	93.9	95.2	66.4	68.3	70	68.3	61.7	68.1	69.2	68.2	67.5	69.3	94.1	96.4	95.6	96.6	95.5	97.5	99.1	99.1	99.8	99.8	100	100	100	100	100
36W	51.1	52.6	54.1	53	58.3	60.8	60.7	59.5	59	59.3	55.9	64.4	65.2	63.1	67.1	67.1	62.7	63.5	63.7	80.7	94.5	94.1	93.8	94.9	66.5	68.5	70.4	68	61.8	68.4	69.3	67.5	66.8	68.9	93.8	96.2	95.8	96.6	95.5	97.3	99.1	99	99.8	99.8	100	100	100	100	100
54W	50.6	52.9	54.4	53.8	58.1	59.9	60.3	59.2	58.9	59	56.1	64.6	65.7	63.2	66.1	66.1	62.3	64.3	64.5	81.1	94.8	94.5	94	95.2	66.4	68.3	70.1	68.3	61.8	68.1	69.2	68.2	67.6	69.4	94.1	96.4	95.6	96.6	95.5	97.5	99.1	99.1	99.8	99.8	100	100	100	100	100
401P	51.2	52.5	54	53.1	58.4	60.9	60.7	59.6	59.1	59.4	56	64.5	65.2	63.2	67.2	67.2	62.8	63.6	63.8	80.5	94.5	94.1	93.8	94.9	66.6	68.6	70.5	68	61.9	68.4	69.4	67.6	66.9	69	93.8	96.2	95.8	96.6	95.5	97.4	99.1	99	99.8	99.8	100	100	100	100	100
406P	51.2	52.5	54	53.1	58.4	60.9	60.7	59.6	59.1	59.4	56	64.5	65.2	63.2	67.2	67.2	62.8	63.6	63.8	80.5	94.5	94.1	93.8	94.9	66.6	68.6	70.5	68	61.9	68.4	69.4	67.6	66.9	69	93.8	96.2	95.8	96.6	95.5	97.4	99.1	99	99.8	99.8	100	100	100	100	100
404P	51.3	52.6	54	53.2	58.5	60.8	60.8	59.7	59.2	59.5	56.1	64.6	65.3	63.1	67.2	67.2	62.9	63.6	63.9	80.6	94.5	94.2	93.8	94.9	66.7	68.7	70.5	68.1	61.9	68.5	69.4	67.6	67	69	93.8	96.2	95.8	96.6	95.5	97.4	99.1	99	99.8	99.8	100	100	100	100	100
411P	51.2	52.9	54.7	53.9	59	60.7	61	59.8	59.8	59.9	56.1	64.8	65.5	63.4	66.8	66.8	62.8	64.1	64.5	80.9	94.7	94.4	94	95.1	66.7	68.6	70.4	68.2	61.9	68.4	69.5	68.3	67.7	69.7	94	96.4	95.5	96.6	95.5	97.5	99.1	99.1	99.8	99.8	100	100	100	100	100
420P	51.1	52.4	54.1	53.1	58.6	61.1	60.7	59.6	59.1	59.4	55.8	64.5	65.1	63	67	67	62.6	63.4	63.8	80.7	94.5	94.1	93.7	95	66.3	68.5	70.4	67.9	61.7	68.3	69.3	67.3	66.6	68.9	93.7	96.2	95.7	96.6	95.4	97.3	99	99	99.8	99.8	100	100	100	100	100
163W	52.1	52.5	54.4	54	59.6	61.6	62	60.7	60.9	61	56.5	63.8	64.3	62.2	66.2	66.2	62	63.6	64.4	80.3	93.8	95.1	95.3	96.4	66	68.5	70.1	67.2	62	68.5	69	67.8	67.9	69.2	95.3	96	94.5	94.4	97.2	96.9	96.6	96.7	96.6	96.6	96.7	96.9	96.9	96.9	96.9
28W	51.6	53.4	54.2	54	59.8	60.1	60.7	60.2	59.9	60	57.8	63.7	63.7	61.1	65.9	65.9	60.4	63	62.9	79.9	92.7	94.8	95.7	96.3	65.4	67.8	69.4	67.1	60.6	67.6	68.7	67.5	67.6	68.7	93.2	96.8	92.9	91.8	94.5	95.4	94.5	95.1	94.5	94.5	94.6	95	95	95	95
148W	51.5	53.1	54.4	54	59.8	60.1	60.8	60.4	60.1	60.2	58.1	63.6	63.7	61.1	65.8	65.8	60.1	63	62.9	79.7	93.1	94.5	95.4	95.9	65.2	67.8	69.4	66.7	60.6	67.3	68.3	67.2	67.2	68.3	93.6	96.8	92.7	91.8	94.9	95	94.2	94.7	94.1	94.2	94.2	94.7	94.7	94.7	94.7
95P	51.7	53.3	54.5	54.1	59.7	60.1	60.7	60.3	60	60.1	58	63.8	63.8	61.2	65.8	65.8	60.3	62.9	62.8	79.8	92.9	94.7	95.6	96.1	65.3	67.7	69.2	67	60.5	67.5	68.6	67.4	67.5	68.5	93.4	97	92.9	92	94.7	95.2	94.3	94.9	94.3	94.3	94.4	94.8	94.8	94.8	94.8
96P	53	52.9	54.8	53.7	60.3	59.5	61.7	61.1	61.8	61.1	61.8	64.9	65.3	62	66.7	66.7	61.1	64.1	64.1	78.3	92.4	94.2	95.3	95.7	66.5	67.6	69.3	68.1	62.2	68.7	69	68	68.5	68.3	93	97.1	92.9	91.2	94.2	94.8	93.8	94.6	93.7	93.8	94	94.4	94.4	94.3	94.3
101P	52.9	52.6	54.4	54.7	58.8	61.3	60.6	59.4	59.4	59.4	56.9	62.8	63.8	61	66.9	66.9	61	62.9	63.1	77.9	91.8	93.7	95.4	96.4	64.2	67.2	69.4	66.5	60.6	68.5	68.5	66.4	66.2	67.7	93.3	94.1	92.9	92.6	94.3	96.8	94.8	94.9	93.9	93.9	93.9	94.1	94.1	94.1	94.1
50W	51.5	52.1	55.1	54.5	57.9	61.1	60.8	59.7	60.2	59.8	56.6	63.4	64.1	61.1	66.4	66.4	60.6	63	63.3	80.1	93.1	94.1	95.7	97.5	65.4	67.4	68.8	67.4	60.9	68.8	69.7	67.9	68.1	69	95.4	94.3	92.7	92.3	97.2	95.9	94.7	95.6	94.3	94.3	94.4	94.8	94.8	94.8	94.8
38W	51.6	52.4	54.7	54.8	57.9	60.8	60.5	59.4	59.9	59.5	56.8	63.2	64.1	61.1	66.1	66.1	61.1	63.4	63.3	80.4	92.7	94.3	96.1	97.7	65.4	67.6	69	67.6	61.4	69.4	69.6	68	67.9	69.2	95.2	94.1	92.9	92.3	97	96.1	94.9	95.5	94.1	94.2	94.2	94.7	94.7	94.7	94.7
407P	52.2	52.4	55	55	58.8	61.6	61.2	59.9	60.8	60.4	56.8	63.4	63.9	61.3	66.8	66.8	61.6	63.2	63.3	80.2	92.6	94.2	96.2	97.6	65.6	67.9	69.3	67.5	61.6	69.7	69.9	68.1	68	69.5	95.1	94	92.7	92.3	97	96	94.9	95.4	94.1	94.2	94.2	94.6	94.6	94.6	94.6
158W	51.6	52.4	54.7	54.8	57.9	61.1	60.7	59.5	60.1	59.7	56.6	63.6	64.2	61.3	66.4	66.4	61.1	63.4	63.6	80.6	92.7	94.3	96.1	97.7	65.2	67.4	68.8	67.6	61.4	69.4	69.9	68.4	68.3	69.5	95.6	94.1	92.7	92.3	97.4	96.1	94.9	95.5	94.1	94.2	94.2	94.7	94.7	94.7	94.7
144P	51.9	52.5	54.8	54.9	58.2	61	60.6	59.4	60	59.6	56.8	63.4	64.1	61.2	66.3	66.3	61.4	63.3	63.5	80.6	92.9	94.5	96.3	97.9	65.4	67.7	69.1	67.5	61.5	69.2	69.8	68.3	68.2	69.4	95.4	94.3	92.9	92.5	97.2	96.3	95.1	95.6	94.3	94.3	94.4	94.8	94.8	94.8	94.8
161W	53.1	51.7	54.3	54.2	58.3	61.1	60.6	59.3	60.2	59.8	56.6	63.3	63.3	60.6	66.7	66.7	61.3	62.6	63	80.1	92.6	94.3	96.3	97.8	65	67.3	68.8	66.8	62	69	69.5	67.8	67.7	69.2	95.2	94.1	92.7	92.4	97.1	96.1	95	95.5	94.2	94.2	94.4	94.6	94.6	94.6	94.6
41W	51.4	52	54.7	54.8	57.8	60.7	60.5	59.5	60	59.6	56.9	63.1	64.2	60.9	66	66	60.5	63.7	64.1	80.2	92.5	93.8	95.5	97.1	65.3	67.7	69.1	67	61.4	69.1	69.5	68	67.9	69.3	95.7	93.6	92.3	91.8	97.5	95.5	94.3	94.9	93.5	93.6	93.6	94.1	94.1	94.1	94.1
162W	52.9	51.5	54.3	54.4	58.3	61.1	60.8	59.6	60.6	60.1	56.8	63.1	63.3	60.6	66.7	66.7	60.8	63	63.6	79.9	92.4	93.7	95.8	97.2	64.8	67.3	68.8	66.6	62	68.8	69.4	67.6	67.5	69	95.8	93.5	92.1	91.8	97.7	95.6	94.4	95	93.6	93.7	93.8	94.1	94.1	94.1	94.1
278P	52	51.2	52.9	52.4	57.8	60	59.4	58.3	58.3	58.4	55.3	61.9	62.7	60.1	65.7	65.7	60	61.4	61.5	77.2	91.4	93.3	95.7	96.7	63.2	65.8	67.4	65.1	59	67.8	68.4	65.6	65.5	67.4	92.3	93.3	91.6	92.7	94.1	94.9	93.3	93.8	92.7	92.7	92.8	92.9	92.9	92.9	92.9
204P	53.4	52	53.9	54.5	58.8	59.8	59.8	58.8	59.7	58.9	57.5	63.8	64.7	61.8	65.1	65.1	61.2	63.7	63.9	78.4	92.5	95	96.6	96.6	64.8	66.4	69	66.9	61.6	67.9	68.9	67.8	67.3	68.5	93.5	95.7	93.9	92.3	94.2	97.2	95.4	95.5	94.4	94.4	94.6	95	95	94.9	94.9
184P	53.2	52.1	53.6	54	58.1	59.6	60	58.9	59.2	58.7	57.6	63.7	64.4	61.4	64.7	64.7	60.5	62.8	63.4	78.2	92.5	95	96.5	96.7	63.9	66.4	68.6	66.3	62.1	67.7	68.5	67.3	66.8	68.1	93	95	93.5	92.5	93.9	97.2	95.1	95.6	94.1	94.1	94.3	94.7	94.7	94.7	94.7
188P	53.7	52.7	53.6	53.9	59.3	60.6	60.6	59.4	59.4	59.4	56.4	63.5	64.1	61.6	66.9	66.9	61.2	62.4	63.4	78.8	92.3	95	96.8	97	65	67.3	69.4	66.9	60.2	68.6	69.2	66.8	66.5	68.4	92.7	94.8	92.8	93.1	94	97.2	95.2	95.3	94.2	94.2	94.3	94.4	94.4	94.4	94.4
192P	52.5	53.2	54	54.6	58.5	60	60.4	59.3	59.5	59.2	57.3	63.6	64.5	61.7	65.8	65.8	61	63.5	64	79.4	92.9	95.4	96.8	97	64.9	67.5	69.4	67.6	60.8	68.4	69.1	67.9	67.6	68.9	93.4	95.4	93.3	92.9	94.3	97.5	95.5	95.8	94.5	94.5	94.6	95	95	95	95
123P	52.7	53	54	54.7	58.7	60	60.2	59.1	59.3	59.1	57	63.6	64.5	61.6	65.8	65.8	60.7	63.3	63.8	78.9	92.9	95.4	96.8	97	64.9	67.3	69.6	67.3	60.8	68.2	69.1	67.8	67.5	68.7	93.4	95.4	93.5	93.1	94.5	97.5	95.7	95.8	94.7	94.7	94.8	95	95	95	95
246P	53	52.6	53.7	54	59.1	61.3	60.7	59.6	59.6	59.6	56.7	63.4	63.8	61.4	66.5	66.5	61	62.5	63.1	78.4	92.6	95.2	96.9	97.1	64.6	67.6	69.8	66.9	60.6	68.5	69.1	66.9	66.4	68.3	93.1	95.2	93.4	92.9	94.5	97.5	95.6	95.7	94.7	95	94.7	94.8	94.8	94.8	94.8
103P	52.7	53.3	54.3	55.1	59	60.5	60.4	59.6	59.5	59.6	57.2	63.6	64.5	61.9	65.8	65.8	61	63.6	64	79.4	93.4	95.7	97	97.3	65.3	67.7	69.9	67.6	61	68.5	69.3	68.1	67.6	69.1	93.6	95.6	93.7	93.3	94.7	97.7	95.7	96.2	94.8	94.9	95	95.4	95.4	95.4	95.4
4P	53.6	53.3	54.4	54.9	59.5	61.3	61.4	60.3	60.5	60.3	57.3	64	64.6	62.2	66.7	66.7	61.8	63.3	63.7	78.7	92.9	95.5	97.2	97.2	65.4	68.3	70.3	67.6	61.3	69.2	69.7	68	67.3	69.2	93.5	95.5	93.6	93.3	94.7	97.8	95.8	96	94.8	94.9	95	95.2	95.2	95.2	95.2
17P	52.6	53.2	54.2	54.8	58.8	60.2	60.5	59.4	59.6	59.3	57.1	63.7	64.6	61.8	65.8	65.8	60.9	63.6	64	79.2	93.2	95.7	97.2	97.3	65	67.6	69.7	67.5	60.9	68.5	69.2	68	67.6	69	93.8	95.7	93.7	93.3	94.7	97.9	95.8	96.2	94.8	94.9	95	95.4	95.4	95.4	95.4
242P	52.6	53.2	54.2	54.8	58.8	60.2	60.5	59.4	59.6	59.3	57.1	63.7	64.6	61.8	65.8	65.8	60.9	63.6	64	79.2	93.2	95.7	97.2	97.3	65	67.6	69.7	67.5	60.9	68.5	69.2	68	67.6	69	93.8	95.7	93.7	93.3	94.7	97.9	95.8	96.2	94.8	94.9	95	95.4	95.4	95.4	95.4
53P	52.7	53.3	54.3	54.9	58.8	60.3	60.6	59.4	59.6	59.4	57.2	63.8	64.7	61.9	65.8	65.8	61	63.6	64	79.2	93.3	95.7	97.2	97.3	65.1	67.7	69.8	67.6	61	68.5	69.3	68.1	67.6	69.1	93.8	95.7	93.7	93.3	94.7	97.9	95.8	96.2	94.8	94.9	95	95.4	95.4	95.4	95.4
183P	52.7	53.3	54.3	54.9	58.8	60.3	60.6	59.4	59.6	59.4	57.2	63.8	64.7	61.9	65.8	65.8	61	63.6	64	79.2	93.3	95.7	97.2	97.3	65.1	67.7	69.8	67.6	61	68.5	69.3	68.1	67.6	69.1	93.8	95.7	93.7	93.3	94.7	97.9	95.8	96.2	94.8	94.9	95	95.4	95.4	95.4	95.4
75W	52	53.1	54.7	53.9	59.9	61.2	61.9	60.7	61.4	60.6	57.7	64.7	65	62.2	66.5	66.5	61.6	63.4	63.7	80.7	92.5	94.9	96.7	97.1	66	68.3	70.1	67.7	61.8	69	69.2	68.5	67.7	69.7	93.8	95.8	93.5	92.7	95.3	96.5	96	95.5	95	95.1	95.2	95.4	95.4	95.4	95.4
76W	52.1	53.4	54.4	54.3	58.8	60.6	61.2	59.9	60.1	59.8	57.1	64.6	65	61.8	65.9	65.9	61.6	63.7	64.1	80.4	92.9	95.2	96.8	97	65.2	68.3	69.9	68	61.4	68.8	69.4	68.9	67.8	69.9	93.8	95.7	93.5	92.5	95.1	96.8	95.8	95.5	94.8	94.9	95	95.4	95.4	95.4	95.4
78W	52.1	53.4	54.4	54.3	58.8	60.6	61.2	59.9	60.1	59.8	57.1	64.6	65	61.8	65.9	65.9	61.6	63.7	64.1	80.4	92.9	95.2	96.8	97	65.2	68.3	69.9	68	61.4	68.8	69.4	68.9	67.8	69.9	93.8	95.7	93.5	92.5	95.1	96.8	95.8	95.5	94.8	94.9	95	95.4	95.4	95.4	95.4
94P	52.4	53	54	53.5	59.4	61.5	61.5	60.2	60.2	60.1	57.1	64.5	64.3	61.9	67	67	61.6	62.9	63.1	79.9	92	94.9	96.8	96.8	65.4	68.3	70.4	67.5	61.5	69	69.1	67.8	67.3	69	93.7	95.4	93.4	92.4	95.4	96.6	95.8	95.1	94.8	94.9	95	95.1	95.1	95.1	95.1
51W	52.6	52.8	54.7	54.3	59.6	60.9	61.1	60	60.2	60.3	57	64.3	64.3	61.9	66.5	66.5	61.5	63.3	63.3	79.5	93.8	95.7	96.7	97.1	65.3	67.7	69.2	66.8	60.9	68.3	68.8	67.5	67.2	68.8	94.4	96.9	94.7	93.8	96.2	96.9	96.2	96.7	96.2	96.2	96.3	96.6	96.6	96.6	96.6
88P	51.4	53	54.3	54.1	58.7	60.3	60.2	59.8	60	59.6	57	63.6	64.7	62.1	65.5	65.5	61.2	63.6	63.5	79.2	94	95.4	96.6	97.5	65.6	67.3	68.7	67.8	61.2	68.5	68.8	67.9	67.5	68.9	93.4	95.6	93.9	93.1	94.7	97	95.5	96.4	95	95.1	95.2	95.6	95.6	95.5	95.5
49W	51.6	53.1	54.4	54	58.8	60.1	60	59.4	59.7	59.2	57.3	64.1	64.2	62	65.9	65.9	60.9	63.4	63.3	80.4	93.6	95.7	97	97.9	65.6	68.1	69.4	67.6	61.3	68.7	69.2	68.2	67.8	69.4	94.1	96.3	94.3	93.1	95.5	97	96.2	96.4	95.8	95.8	95.9	96.3	96.3	96.3	96.3
419P	52.7	52.6	54.4	53.4	58.9	61.4	60.7	60.1	60.1	59.9	57.3	64.2	63.7	61.7	66.9	66.9	61.8	62.8	63	79.2	92.8	95.1	97.3	98.2	65.2	67.8	69.3	66.9	60.9	68.7	69.1	67.2	66.8	68.5	93.2	95.3	94.5	93.8	95.3	97.5	96.2	96.9	95.8	95.8	95.9	96	96	96	96
22W	52.5	52.4	54.2	53.4	57.6	59.3	59.6	58.9	59.1	58.7	57.8	63.9	63.9	61.6	65.1	65.1	60.5	63	62.9	79.5	93.1	95.3	97.5	98.2	64.5	67	68.4	67	61.8	68	68.4	67.3	67	68.4	93.5	95.5	94.5	93.3	95	97.3	95.8	96.7	95.3	95.4	95.6	95.8	95.8	95.8	95.8
44W	52	52.8	54.3	53.9	58.3	60.2	60.1	59.5	59.7	59.3	57.4	64	64.2	61.8	65.7	65.7	61.2	63.3	63.5	80	93.6	95.7	97.7	98.2	65.1	67.6	69	67.4	61	68.6	69.2	68	67.7	69.1	93.8	95.9	94.4	93.8	95.5	97.7	96.2	97.1	95.8	95.8	95.9	96.3	96.3	96.3	96.3
225P	52.9	51.3	53.5	51.6	58.7	59.8	60.2	58.5	59	59	55.8	62	62.3	60.1	65.2	65.2	59.8	60.4	60.7	76.4	90.7	92.7	95	96.2	63	65.5	67.1	65.2	61	67.8	68.3	65.5	65.3	67.3	91.9	93.3	91.6	91.9	93.7	94.4	92.9	93.5	92.3	92.3	92.5	92.5	92.5	92.5	92.5
345P	54.6	52.4	54.1	53.1	59.6	61.1	61	59.9	60.6	59.8	61	64.6	64.6	62	67.5	67.5	61.8	63.8	64.6	78.3	92.4	95.1	97.3	98.2	65.9	68	70.2	68.4	63	69.8	69.7	68.1	67.8	69	93.2	95.7	93.6	92.8	94.9	96.9	95.3	95.9	94.6	94.7	94.9	94.9	94.9	94.9	94.9
261P	52.9	52.4	54.2	53.2	58.9	61.3	61.3	60.3	60.5	60.4	56.8	63.3	63.9	61.5	67	67	61.5	62.6	62.8	78.7	93.2	95.1	97.5	97.5	65.1	68.1	69.7	67.3	61.1	69.2	69.8	67.8	66.9	69	93.7	95.4	93.4	93.5	95.1	97	95.4	95.5	94.5	94.5	94.6	94.7	94.7	94.7	94.7
287P	52.9	52.9	54.4	53.3	59.3	61.3	61.5	60.1	60.4	60.5	56.9	62.5	63	60.8	67	67	61	62.1	62.3	78.1	91.8	93.7	96	96.9	65	67.4	68.9	66.8	60.8	69.2	70	67.3	67	68.9	93.3	94.3	92.3	92.7	95	95.4	93.9	94.3	93.3	93.3	93.4	93.5	93.5	93.5	93.5
267P	54.2	52.5	54.8	54.1	59.8	59.4	62.6	60.8	62.1	61.6	61.2	64	65.8	62.1	67.4	67.4	61.8	64.8	65	77.3	92.6	94.3	96.3	96.9	67	67.9	69.8	69.1	63.6	70.6	70.8	69.5	68.8	69.4	93.7	95.7	92.7	92.4	94.8	95.7	93.7	94.9	93.2	93.3	93.5	93.9	93.9	93.9	93.9
393P	52.8	52.2	54.4	53.2	59.1	61.1	61.1	59.6	60	60.1	56.6	62.7	63.4	60.6	66.9	66.9	61	62.1	62.4	78	91.9	93.8	96.1	97.3	64.8	67.2	68.8	67	60.8	69.1	69.9	67.2	66.7	68.8	93.1	94.4	92.4	93.1	94.8	95.6	94	94.5	93.4	93.4	93.5	93.6	93.6	93.6	93.6
16P	52.9	53.1	55.1	54.2	59.7	60.7	61.8	60.5	60.9	60.8	57.4	63.1	64	61.3	66.9	66.9	61.3	62.9	63.1	78.8	92.9	94.7	96.9	97.6	65.3	67.9	69.4	67.2	61.1	69.2	70.1	68.4	67.7	69.7	94	95.3	92.7	93.3	95.5	96.4	94.7	95.4	94.1	94.2	94.2	94.6	94.6	94.6	94.6
61W	52.6	53.1	54.7	54	58.8	60.1	61	59.7	60.1	60	57.1	62.7	63.9	61	65.9	65.9	60.9	63.2	63.3	78.8	92.7	94.5	96.4	97.3	65.2	67.4	68.8	67.4	61.1	69	69.9	68.4	67.8	69.5	93.8	95	92.5	92.9	95.1	96.1	94.3	95.1	93.7	93.8	93.8	94.3	94.3	94.3	94.3
268P	52.8	53.2	54.9	54.2	58.8	60.2	61.2	59.9	60.2	60.3	57.1	62.9	64.1	61.3	66.1	66.1	61.1	63.4	63.3	79	92.7	94.5	96.4	97.3	65.4	67.6	69	67.6	61.3	69.2	69.9	68.6	67.8	69.7	93.8	95	92.9	93.1	95.3	96.1	94.5	95.1	93.9	94	94	94.3	94.3	94.3	94.3
35P	52.7	53.5	55.1	54.1	58.8	60.3	61.1	60.1	60.5	60.4	57.3	62.9	64	61.4	66	66	61.4	63.6	63.7	79.2	93.1	94.8	96.8	97.3	65.4	67.8	69.2	67.8	61.2	69.1	70	68.8	68.2	69.9	93.8	95.4	92.9	93.3	95.1	96.4	94.7	95.5	94.1	94.2	94.2	94.7	94.7	94.7	94.7
90P	52.7	53.2	54.8	54.1	58.8	60.1	61.1	59.8	60.1	60.1	57.3	62.9	64	61	66	66	61.2	63.3	63.3	78.9	92.7	94.5	96.4	97.3	65.4	67.7	68.9	67.7	61.2	69.2	70.3	68.4	68	69.6	93.8	95	92.7	92.9	95.1	96.1	94.3	95.1	93.7	93.8	93.8	94.3	94.3	94.3	94.3
105P	54.4	52.6	55.3	53.8	59.6	59.7	62.3	60.7	62.2	61.2	61	63.9	65.6	62.4	67.2	67.2	61.8	64.7	64.9	77.5	92.6	94.3	96.7	97.3	66.7	67.6	69.5	69.3	63.5	70.8	71.1	69.8	69.1	69.7	93.8	95.3	92.7	92.4	94.8	96.1	94.2	94.9	93.2	93.3	93.5	93.9	93.9	93.9	93.9
42P	52.7	53.3	55	54.2	59	60.3	61.3	59.9	60.3	60.2	57.3	62.9	64.1	61.2	66.2	66.2	61.2	63.5	63.5	79	92.9	94.7	96.6	97.5	65.4	67.7	69.1	67.7	61.3	69.2	70.1	68.6	68	69.8	94	95.2	92.7	93.1	95.3	96.3	94.5	95.3	93.9	94	94	94.5	94.5	94.5	94.5
81P	52.7	53.3	55	54.2	59	60.3	61.3	59.9	60.3	60.2	57.3	62.9	64.1	61.2	66.2	66.2	61.2	63.5	63.5	79	92.9	94.7	96.6	97.5	65.4	67.7	69.1	67.7	61.3	69.2	70.1	68.6	68	69.8	94	95.2	92.7	93.1	95.3	96.3	94.5	95.3	93.9	94	94	94.5	94.5	94.5	94.5
82P	52.7	53.3	55	54.2	59	60.3	61.3	59.9	60.3	60.2	57.3	62.9	64.1	61.2	66.2	66.2	61.2	63.5	63.5	79	92.9	94.7	96.6	97.5	65.4	67.7	69.1	67.7	61.3	69.2	70.1	68.6	68	69.8	94	95.2	92.7	93.1	95.3	96.3	94.5	95.3	93.9	94	94	94.5	94.5	94.5	94.5
98P	54	52.1	54.7	54.1	58.8	59.7	60.8	59.4	60.5	59.7	58.1	63.1	64	61.2	65.6	65.6	61.2	63.5	63.4	78.3	92.6	94.4	96.7	97.4	64.8	67	68.4	67	62.4	68.6	69.8	68.3	67.7	69.4	93.9	95	92.7	92.8	95	96.1	94.3	95.2	93.6	93.7	93.9	94.2	94.2	94.2	94.2
					Max	100
					Min	40
					Max Tassie with all other	98.2
					Min Tassie with all other	50.3	Tu and Br
					Max with 6 closely related	98.2	97.9
					Min with 6 closely related	90.7	91.3
					TuYv		BrYV		BWYV		FBPolV		BMYV		BChV
					Max	Min	Max	Min	Max	Min	Max	Min	Max	Min	Max	Min
					97.1	93.3	97.9	91.3	97.7	92	98.2	92.7	94.8	90.7	95.7	91.6
[truncated: 62 more columns]
