# Supplementary material for: Abundance of Poleroviruses within Tasmanian Pea Crops and Surrounding Weeds, and the Genetic Diversity of TuYV Isolates Found
Source: Viruses. 2022 Jul 30;14(8):1690. doi: 10.3390/v14081690 (PMC9416036; doi:10.3390/v14081690)
Supplement: Supplementary file 1 [file viruses-14-01690-s001.zip › Table S7. Nucleotide sequence identities of CP Tassie withTasmanian Isolates with CP of worldwide TuYV and BrYV isolates.xlsx]

## Sheet: Nucleotide alignment of CP Tass
Table S7. Nucleotide sequence identities of CP Tassie withTasmanian Isolates with CP of worldwide TuYV and BrYV isolates
	92P	NC_003491	NC_002766	MF314820	237P	MH161440	MK616236	MK057527	JN015068	KF015269	LC428365	MT586572	LC428364	MT586571	MH161441	MN497805	MN497809	X13063	NC_003743	122P	KF923236	400P	127P	EU022508	MN497803	MN497807	209P	MN497800	MN497808	MN497810	15W	290P	MT586586	403P	16W	36W	37W	53W	54W	89P	160W	401P	404P	406P	411P	420P	MT586581	MT586582	MT586583
92P
NC_003491	89.2
NC_002766	90.2	92.3
MF314820	89.8	91.5	91.9
237P	90.9	90.2	89.4	89.8
MH161440	90	91.3	92.1	90.4	90
MK616236	88.3	90.6	90.2	94.5	89	91.5
MK057527	88.7	90.2	90.6	94.9	89	91.5	99.1
JN015068	90.2	91.9	91.5	93.8	91.1	91.3	95.3	95.7
KF015269	90.7	92.3	91.9	94.3	91.3	91.7	95.3	95.7	99.6
LC428365	90	91.5	91.1	92.3	90.9	92.3	93.8	94.3	97	97
MT586572	90	91.7	91.3	92.6	91.1	92.6	94	94.5	97.2	97.2	99.4
LC428364	90	91.7	91.3	92.6	91.1	92.6	94	94.5	97.2	97.2	99.4	99.6
MT586571	90.2	91.9	91.5	92.8	91.3	92.8	94.3	94.7	97.4	97.4	99.6	99.8	99.8
MH161441	90.5	91.5	91.9	90.9	90.9	93.8	91.3	91.3	92.3	92.8	91.9	92.1	92.1	92.3
MN497805	92.4	92.9	93.9	92.6	92	94.6	91.8	91.8	92.9	93.1	93.2	93.4	93.4	93.6	94.8
MN497809	92.8	93.5	93.5	93.6	93.1	94.4	91.7	91.5	93.3	93.7	93.6	93.8	93.8	94	94.6	97.1
X13063	92.6	93.8	94.7	94.9	92.1	95.3	93.2	93.6	94.3	94.7	94.3	94.5	94.5	94.7	94.5	96.7	96.9
NC_003743	92.6	93.8	94.7	94.9	92.1	95.3	93.2	93.6	94.3	94.7	94.3	94.5	94.5	94.7	94.5	96.7	96.9	100
122P	93.7	92.6	94	92.8	93.4	92.6	91.1	91.1	93.6	94	93.4	93.6	93.6	93.8	94.9	95.6	95.9	95.3	95.3
KF923236	93.1	93.8	94	93.8	93.6	94.9	93	92.6	94	94.5	94.7	94.9	94.9	95.1	94.5	96.7	97.6	97	97	97
400P	93.5	93.4	93	93.6	94.3	94.5	92.8	92.3	94.3	94.7	94.5	94.7	94.7	94.9	94.7	96.3	96.9	96	96	97.2	98.1
127P	93.7	93.4	93.6	92.6	94.7	93.6	91.7	91.3	93.4	93.8	93.6	93.8	93.8	94	95.1	96.3	97.3	95.1	95.1	97.7	97.7	97.9
EU022508	93.5	93.8	93.6	93	94.3	94.9	92.8	92.3	94	94.5	94	94.3	94.3	94.5	94.7	96.9	97.8	96.4	96.4	96.8	98.9	98.3	98.3
MN497803	93.5	93.6	93	93.6	94.5	94.3	92.8	92.3	94.5	94.5	94.3	94.5	94.5	94.7	94	96.3	97.6	95.7	95.7	96.6	98.3	98.5	98.5	98.9
MN497807	93.8	94.1	93.9	93.7	94.4	95	92.7	92.2	94.1	94.6	93.9	94.1	94.1	94.4	94.8	97.1	98.4	96.7	96.7	96.7	98.6	98.4	98.4	99.3	99
209P	92.9	93	92.4	92.6	93.9	93.7	91.8	91.3	93	93.4	93.2	93.4	93.4	93.7	93.4	95.7	96.9	95.1	95.1	96	97.7	97.9	97.9	98.3	98.5	98.4
MN497800	93.5	93.8	93.4	93.2	94.5	94.7	92.3	91.9	93.6	94	93.8	94	94	94.3	94.5	96.7	98	96.2	96.2	96.6	98.7	98.5	98.5	99.4	99.1	99.5	98.5
MN497808	93.7	93.9	93.7	93.5	94.6	95	92.7	92.2	93.9	94.4	94	94.3	94.3	94.5	94.8	97	98.3	96.5	96.5	96.7	98.8	98.6	98.6	99.5	99.3	99.8	98.6	99.7
MN497810	93.7	93.8	93.6	93.4	94.7	94.9	92.6	92.1	93.8	94.3	94	94.3	94.3	94.5	94.7	96.9	98.2	96.4	96.4	96.8	98.9	98.7	98.7	99.6	99.4	99.7	98.7	99.8	99.9
15W	93.9	94	93.6	93.6	94.7	94.5	92.8	92.3	94	94.5	94.3	94.5	94.5	94.7	94.3	96.5	97.8	96.2	96.2	97	98.7	98.9	98.7	99.1	99.4	99.3	98.7	99.4	99.5	99.6
290P	93.7	93.8	93.2	93.4	94.7	94.5	93	92.1	93.8	94.3	94	94.3	94.3	94.5	94.3	96.5	97.8	96	96	96.8	98.5	98.7	98.7	99.1	99.4	99.3	98.7	99.4	99.5	99.6	99.6
MT586586	93.7	94	93.2	93.4	94.7	94.5	92.6	92.1	93.8	94.3	94	94.3	94.3	94.5	94.3	96.5	97.8	96	96	96.8	98.5	98.7	98.7	99.1	99.4	99.3	98.7	99.4	99.5	99.6	99.6	99.6
403P	93.7	93.8	93.2	93.4	94.7	94.5	92.6	92.1	93.8	94.3	94.1	94.3	94.3	94.5	94.3	96.5	97.8	96	96	96.8	98.5	98.7	98.7	99.2	99.4	99.3	98.9	99.4	99.5	99.6	99.6	99.6	99.6
16W	93.9	94	93.4	93.6	94.9	94.7	92.8	92.3	94	94.5	94.3	94.5	94.5	94.7	94.5	96.7	98	96.2	96.2	97	98.7	98.9	98.9	99.4	99.6	99.5	98.9	99.6	99.7	99.8	99.8	99.8	99.8	99.8
36W	93.9	94	93.4	93.6	94.9	94.7	92.8	92.3	94	94.5	94.3	94.5	94.5	94.7	94.5	96.7	98	96.2	96.2	97	98.7	98.9	98.9	99.4	99.6	99.5	98.9	99.6	99.7	99.8	99.8	99.8	99.8	99.8	100
37W	93.9	94	93.4	93.6	94.9	94.7	92.8	92.3	94	94.5	94.3	94.5	94.5	94.7	94.5	96.7	98	96.2	96.2	97	98.7	98.9	98.9	99.4	99.6	99.5	98.9	99.6	99.7	99.8	99.8	99.8	99.8	99.8	100	100
53W	93.9	94	93.4	93.6	94.9	94.7	92.8	92.3	94	94.5	94.3	94.5	94.5	94.7	94.5	96.7	98	96.2	96.2	97	98.7	98.9	98.9	99.4	99.6	99.5	98.9	99.6	99.7	99.8	99.8	99.8	99.8	99.8	100	100	100
54W	93.9	94	93.4	93.6	94.9	94.7	92.8	92.3	94	94.5	94.3	94.5	94.5	94.7	94.5	96.7	98	96.2	96.2	97	98.7	98.9	98.9	99.4	99.6	99.5	98.9	99.6	99.7	99.8	99.8	99.8	99.8	99.8	100	100	100	100
89P	93.9	94	93.4	93.6	94.9	94.7	92.8	92.3	94	94.5	94.3	94.5	94.5	94.7	94.5	96.7	98	96.2	96.2	97	98.7	98.9	98.9	99.4	99.6	99.5	98.9	99.6	99.7	99.8	99.8	99.8	99.8	99.8	100	100	100	100	100
160W	93.9	94	93.4	93.6	94.9	94.7	92.8	92.3	94	94.5	94.3	94.5	94.5	94.7	94.5	96.7	98	96.2	96.2	97	98.7	98.9	98.9	99.4	99.6	99.5	98.9	99.6	99.7	99.8	99.8	99.8	99.8	99.8	100	100	100	100	100	100
401P	93.9	94	93.4	93.6	94.9	94.7	92.8	92.3	94	94.5	94.3	94.5	94.5	94.7	94.5	96.7	98	96.2	96.2	97	98.7	98.9	98.9	99.4	99.6	99.5	98.9	99.6	99.7	99.8	99.8	99.8	99.8	99.8	100	100	100	100	100	100	100
404P	93.9	94	93.4	93.6	94.9	94.7	92.8	92.3	94	94.5	94.3	94.5	94.5	94.7	94.5	96.7	98	96.2	96.2	97	98.7	98.9	98.9	99.4	99.6	99.5	98.9	99.6	99.7	99.8	99.8	99.8	99.8	99.8	100	100	100	100	100	100	100	100
406P	93.9	94	93.4	93.6	94.9	94.7	92.8	92.3	94	94.5	94.3	94.5	94.5	94.7	94.5	96.7	98	96.2	96.2	97	98.7	98.9	98.9	99.4	99.6	99.5	98.9	99.6	99.7	99.8	99.8	99.8	99.8	99.8	100	100	100	100	100	100	100	100	100
411P	93.9	94	93.4	93.6	94.9	94.7	92.8	92.3	94	94.5	94.3	94.5	94.5	94.7	94.5	96.7	98	96.2	96.2	97	98.7	98.9	98.9	99.4	99.6	99.5	98.9	99.6	99.7	99.8	99.8	99.8	99.8	99.8	100	100	100	100	100	100	100	100	100	100
420P	93.9	94	93.4	93.6	94.9	94.7	92.8	92.3	94	94.5	94.3	94.5	94.5	94.7	94.5	96.7	98	96.2	96.2	97	98.7	98.9	98.9	99.4	99.6	99.5	98.9	99.6	99.7	99.8	99.8	99.8	99.8	99.8	100	100	100	100	100	100	100	100	100	100	100
MT586581	93.9	94	93.4	93.6	94.9	94.7	92.8	92.3	94	94.5	94.3	94.5	94.5	94.7	94.5	96.7	98	96.2	96.2	97	98.7	98.9	98.9	99.4	99.6	99.5	98.9	99.6	99.7	99.8	99.8	99.8	99.8	99.8	100	100	100	100	100	100	100	100	100	100	100	100
MT586582	93.9	94	93.4	93.6	94.9	94.7	92.8	92.3	94	94.5	94.3	94.5	94.5	94.7	94.5	96.7	98	96.2	96.2	97	98.7	98.9	98.9	99.4	99.6	99.5	98.9	99.6	99.7	99.8	99.8	99.8	99.8	99.8	100	100	100	100	100	100	100	100	100	100	100	100	100
MT586583	93.9	94	93.4	93.6	94.9	94.7	92.8	92.3	94	94.5	94.3	94.5	94.5	94.7	94.5	96.7	98	96.2	96.2	97	98.7	98.9	98.9	99.4	99.6	99.5	98.9	99.6	99.7	99.8	99.8	99.8	99.8	99.8	100	100	100	100	100	100	100	100	100	100	100	100	100	100
MT586584	93.9	94	93.4	93.6	94.9	94.7	92.8	92.3	94	94.5	94.3	94.5	94.5	94.7	94.5	96.7	98	96.2	96.2	97	98.7	98.9	98.9	99.4	99.6	99.5	98.9	99.6	99.7	99.8	99.8	99.8	99.8	99.8	100	100	100	100	100	100	100	100	100	100	100	100	100	100	100
MT586585	93.9	94	93.4	93.6	94.9	94.7	92.8	92.3	94	94.5	94.3	94.5	94.5	94.7	94.5	96.7	98	96.2	96.2	97	98.7	98.9	98.9	99.4	99.6	99.5	98.9	99.6	99.7	99.8	99.8	99.8	99.8	99.8	100	100	100	100	100	100	100	100	100	100	100	100	100	100	100
MT586587	93.9	94	93.4	93.6	94.9	94.7	92.8	92.3	94	94.5	94.3	94.5	94.5	94.7	94.5	96.7	98	96.2	96.2	97	98.7	98.9	98.9	99.4	99.6	99.5	98.9	99.6	99.7	99.8	99.8	99.8	99.8	99.8	100	100	100	100	100	100	100	100	100	100	100	100	100	100	100
MT586588	93.9	94	93.4	93.6	94.9	94.7	92.8	92.3	94	94.5	94.3	94.5	94.5	94.7	94.5	96.7	98	96.2	96.2	97	98.7	98.9	98.9	99.4	99.6	99.5	98.9	99.6	99.7	99.8	99.8	99.8	99.8	99.8	100	100	100	100	100	100	100	100	100	100	100	100	100	100	100
KC894703	92	92.8	92.6	93.6	91.7	92.8	92.6	93	93.4	93.4	92.8	93	93	93.2	93.8	95.6	95	96.6	96.6	94.9	94.9	95.7	94.5	94.9	94.7	94.8	94.1	94.7	94.8	94.9	95.1	94.9	94.9	94.9	95.1	95.1	95.1	95.1	95.1	95.1	95.1	95.1	95.1	95.1	95.1	95.1	95.1	95.1	95.1
KC894704	92	92.6	93.2	93.4	91.5	93.4	92.1	92.6	93.2	93.2	93	93.2	93.2	93.4	94	96.1	95.6	96.8	96.8	95.1	95.5	96	94.7	95.5	94.9	95.4	94.3	95.3	95.4	95.5	95.3	95.1	95.1	95.1	95.3	95.3	95.3	95.3	95.3	95.3	95.3	95.3	95.3	95.3	95.3	95.3	95.3	95.3	95.3
KC894705	92	92.6	93.2	93.4	91.5	93.4	92.1	92.6	93.2	93.2	93	93.2	93.2	93.4	94	96.1	95.6	96.8	96.8	95.1	95.5	96	94.7	95.5	94.9	95.4	94.3	95.3	95.4	95.5	95.3	95.1	95.1	95.1	95.3	95.3	95.3	95.3	95.3	95.3	95.3	95.3	95.3	95.3	95.3	95.3	95.3	95.3	95.3
163W	92.6	92.8	94.1	92.4	92.6	93.4	91.7	92.1	94.3	94.3	94.1	94.3	94.3	94.5	92.8	95.6	95.2	95.5	95.5	96.2	96.2	96	96	96.4	95.8	96.3	95.1	96.2	96.3	96.4	96	96	96	96	96.2	96.2	96.2	96.2	96.2	96.2	96.2	96.2	96.2	96.2	96.2	96.2	96.2	96.2	96.2
MT586590	90.9	91.9	93.2	92.3	90	93	90.6	91.1	91.7	91.7	91.5	91.7	91.7	91.9	93.2	96.3	95.9	95.7	95.7	94	94	94	94.3	93.8	93.6	94.6	93	94	94.4	94.3	93.8	93.8	93.8	93.8	94	94	94	94	94	94	94	94	94	94	94	94	94	94	94
GU002351	91.7	91	94.1	93.1	90.3	92.9	91.5	92	92.4	92.4	92.7	92.7	92.7	92.9	93.9	97	96.1	96.5	96.5	94.6	94.1	94.3	94.6	94.1	94.1	94.7	93.2	94.3	94.6	94.6	94.3	94.1	94.1	94.1	94.3	94.3	94.3	94.3	94.3	94.3	94.3	94.3	94.3	94.3	94.3	94.3	94.3	94.3	94.3
AF167484	90.7	91.3	93.8	91.3	89.4	93	90.2	90.6	91.5	91.5	91.7	91.9	91.9	92.1	93.6	96.9	95.6	96.2	96.2	94	94	93.4	93.8	93.8	93.2	94.1	92.6	93.6	93.9	93.8	93.4	93.4	93.8	93.4	93.6	93.6	93.6	93.6	93.6	93.6	93.6	93.6	93.6	93.6	93.6	93.6	93.6	93.6	93.6
KX599545	91.5	91.3	93.6	91.9	90.4	93.2	90.9	91.3	91.7	91.7	92.1	92.3	92.3	92.6	94.3	97.3	96.1	96.4	96.4	95.1	95.1	94.5	94.9	94.9	94.3	94.8	93.7	94.7	94.8	94.9	94.5	94.5	94.5	94.5	94.7	94.7	94.7	94.7	94.7	94.7	94.7	94.7	94.7	94.7	94.7	94.7	94.7	94.7	94.7
MN497811	90.7	91.5	93.4	91.7	89.4	93	90.2	90.6	91.1	91.1	91.7	91.9	91.9	92.1	94	96.9	95.6	96.2	96.2	94.5	94	93.8	93.8	93.8	93.2	94.1	92.6	93.6	93.9	93.8	93.4	93.4	93.4	93.4	93.6	93.6	93.6	93.6	93.6	93.6	93.6	93.6	93.6	93.6	93.6	93.6	93.6	93.6	93.6
148W	90.9	91.9	93.4	92.1	89.8	93	90.6	91.1	92.3	92.3	92.1	92.3	92.3	92.6	94	96.9	95.6	96.6	96.6	94	94	93.4	93.8	93.8	93.2	94.1	92.6	93.6	93.9	93.8	93.4	93.4	93.4	93.4	93.6	93.6	93.6	93.6	93.6	93.6	93.6	93.6	93.6	93.6	93.6	93.6	93.6	93.6	93.6
MT586591	90.9	91.5	93.4	91.7	89.8	93	90.6	91.1	91.9	91.9	91.7	91.9	91.9	92.1	94	96.9	95.6	96.6	96.6	94	94	93.4	93.8	93.8	93.2	94.1	92.6	93.6	93.9	93.8	93.4	93.4	93.4	93.4	93.6	93.6	93.6	93.6	93.6	93.6	93.6	93.6	93.6	93.6	93.6	93.6	93.6	93.6	93.6
MT586592	91.3	91.9	93.8	92.1	90.2	93.4	91.1	91.5	91.9	91.9	92.1	92.3	92.3	92.6	94.5	97.3	96.1	97	97	94.5	94.5	93.8	94.3	94.3	93.6	94.6	93	94	94.4	94.3	93.8	93.8	93.8	93.8	94	94	94	94	94	94	94	94	94	94	94	94	94	94	94
95P	91.1	91.7	93.6	91.9	90	93.2	90.9	91.3	92.1	92.1	91.9	92.1	92.1	92.3	94.3	97.1	95.9	96.8	96.8	94.3	94.3	93.6	94	94	93.4	94.4	92.8	93.8	94.1	94	93.6	93.6	93.6	93.6	93.8	93.8	93.8	93.8	93.8	93.8	93.8	93.8	93.8	93.8	93.8	93.8	93.8	93.8	93.8
96P	91.1	91.7	93.6	91.9	90	93.2	90.9	91.3	92.1	92.1	91.9	92.1	92.1	92.3	94.3	97.1	95.9	96.8	96.8	94.3	94.3	93.6	94	94	93.4	94.4	92.8	93.8	94.1	94	93.6	93.6	93.6	93.6	93.8	93.8	93.8	93.8	93.8	93.8	93.8	93.8	93.8	93.8	93.8	93.8	93.8	93.8	93.8
MT586594	91.1	91.7	93.6	91.9	90	93.2	90.9	91.3	92.1	92.1	91.9	92.1	92.1	92.3	94.3	97.1	95.9	96.8	96.8	94.3	94.3	93.6	94	94	93.4	94.4	92.8	93.8	94.1	94	93.6	93.6	93.6	93.6	93.8	93.8	93.8	93.8	93.8	93.8	93.8	93.8	93.8	93.8	93.8	93.8	93.8	93.8	93.8
MT586593	90.9	91.7	93.6	91.7	90	93.2	90.6	91.1	91.9	91.9	92.1	92.3	92.3	92.6	93.8	97.1	95.9	96.4	96.4	94.3	94.3	93.8	94	94	93.4	94.4	92.8	93.8	94.1	94	93.6	93.6	93.6	93.6	93.8	93.8	93.8	93.8	93.8	93.8	93.8	93.8	93.8	93.8	93.8	93.8	93.8	93.8	93.8
28W	91.1	91.5	93.8	91.7	89.8	93.4	90.6	91.1	91.9	91.9	92.1	92.3	92.3	92.6	94	97.3	96.1	96.6	96.6	94.5	94.5	93.8	94.3	94.3	93.6	94.6	93	94	94.4	94.3	93.8	93.8	93.8	93.8	94	94	94	94	94	94	94	94	94	94	94	94	94	94	94
MT586595	91.1	91.5	93.8	91.7	89.8	93.4	90.6	91.1	91.9	91.9	92.1	92.3	92.3	92.6	94	97.3	96.1	96.6	96.6	94.5	94.5	93.8	94.3	94.3	93.6	94.6	93	94	94.4	94.3	93.8	93.8	93.8	93.8	94	94	94	94	94	94	94	94	94	94	94	94	94	94	94
MK450519	91.1	91.5	93.8	92.1	89.8	93.4	90.6	91.1	91.5	91.5	92.1	92.3	92.3	92.6	94.5	97.3	96.1	96.6	96.6	94.9	94.5	94.3	94.3	94.3	93.6	94.6	93	94	94.4	94.3	93.8	93.8	93.8	93.8	94	94	94	94	94	94	94	94	94	94	94	94	94	94	94
MW854285	91.1	91.5	93.8	92.1	89.8	93.4	90.6	91.1	91.5	91.5	92.1	92.3	92.3	92.6	94.5	97.3	96.1	96.6	96.6	94.9	94.5	94.3	94.3	94.3	93.6	94.6	93	94	94.4	94.3	93.8	93.8	93.8	93.8	94	94	94	94	94	94	94	94	94	94	94	94	94	94	94
AF167486	91.3	91.7	94	91.9	90	93.6	90.9	91.3	91.7	91.7	92.3	92.6	92.6	92.8	94.3	97.6	96.3	96.8	96.8	94.7	94.7	94	94.5	94.5	93.8	94.8	93.2	94.3	94.6	94.5	94	94	94	94.1	94.3	94.3	94.3	94.3	94.3	94.3	94.3	94.3	94.3	94.3	94.3	94.3	94.3	94.3	94.3
MK450520	91.3	91.7	94	91.9	90	93.6	90.9	91.3	91.7	91.7	92.3	92.6	92.6	92.8	94.3	97.6	96.3	96.8	96.8	94.7	94.7	94	94.5	94.5	93.8	94.8	93.2	94.3	94.6	94.5	94	94	94	94.1	94.3	94.3	94.3	94.3	94.3	94.3	94.3	94.3	94.3	94.3	94.3	94.3	94.3	94.3	94.3
MN497801	91.3	91.7	94	91.9	90	93.6	90.9	91.3	91.7	91.7	92.3	92.6	92.6	92.8	94.3	97.6	96.3	96.8	96.8	94.7	94.7	94	94.5	94.5	93.8	94.8	93.2	94.3	94.6	94.5	94	94	94	94.1	94.3	94.3	94.3	94.3	94.3	94.3	94.3	94.3	94.3	94.3	94.3	94.3	94.3	94.3	94.3
MN497802	91.3	91.7	94	91.9	90	93.6	90.9	91.3	91.7	91.7	92.3	92.6	92.6	92.8	94.3	97.6	96.3	96.8	96.8	94.7	94.7	94	94.5	94.5	93.8	94.8	93.2	94.3	94.6	94.5	94	94	94	94.1	94.3	94.3	94.3	94.3	94.3	94.3	94.3	94.3	94.3	94.3	94.3	94.3	94.3	94.3	94.3
MN497804	91.3	91.7	94	91.9	90	93.6	90.9	91.3	91.7	91.7	92.3	92.6	92.6	92.8	94.3	97.6	96.3	96.8	96.8	94.7	94.7	94	94.5	94.5	93.8	94.8	93.2	94.3	94.6	94.5	94	94	94	94.1	94.3	94.3	94.3	94.3	94.3	94.3	94.3	94.3	94.3	94.3	94.3	94.3	94.3	94.3	94.3
MN497806	91.3	91.7	94	91.9	90	93.6	90.9	91.3	91.7	91.7	92.3	92.6	92.6	92.8	94.3	97.6	96.3	96.8	96.8	94.7	94.7	94	94.5	94.5	93.8	94.8	93.2	94.3	94.6	94.5	94	94	94	94.1	94.3	94.3	94.3	94.3	94.3	94.3	94.3	94.3	94.3	94.3	94.3	94.3	94.3	94.3	94.3
GQ118151	90.5	92.3	91.9	93	90.2	92.6	91.5	91.9	92.8	92.8	92.1	92.3	92.3	92.6	93.8	95.9	95.6	96	96	93.4	93.4	94.3	93.6	93.6	93.4	94.4	92.8	93.8	94.1	94	93.6	93.6	93.6	93.6	93.8	93.8	93.8	93.8	93.8	93.8	93.8	93.8	93.8	93.8	93.8	93.8	93.8	93.8	93.8
GQ118153	90.2	92.8	92.1	93	90.2	92.6	91.1	91.5	92.8	92.8	92.6	92.8	92.8	93	92.8	95.5	95.2	95.5	95.5	93	93.4	94.7	93.6	93.6	93.8	94.4	93.2	93.8	94.1	94	94	94	94	94.1	94.3	94.3	94.3	94.3	94.3	94.3	94.3	94.3	94.3	94.3	94.3	94.3	94.3	94.3	94.3
NC_004756	90.5	92.3	94	90.9	90.2	91.7	89.1	89.6	91.3	91.3	91.5	91.7	91.7	91.9	93.6	94.6	93.5	94	94	95.7	94	94	94.3	93.4	92.8	93.3	92.2	93.2	93.3	93.4	93.2	93	93	93	93.2	93.2	93.2	93.2	93.2	93.2	93.2	93.2	93.2	93.2	93.2	93.2	93.2	93.2	93.2
HQ543086	91.8	92.1	93.6	92.8	90.9	92.6	90.2	90.6	92.6	92.6	92.6	93.2	92.8	93	94.7	95.4	94.8	95.5	95.5	95.5	94.3	94	94.5	94	93.4	94.4	92.8	93.8	94.1	94	93.6	93.6	93.6	93.6	93.8	93.8	93.8	93.8	93.8	93.8	93.8	93.8	93.8	93.8	93.8	93.8	93.8	93.8	93.8
HQ543087	91.8	92.1	93.6	92.8	90.9	92.6	90.2	90.6	92.6	92.6	92.6	93.2	92.8	93	94.7	95.4	94.8	95.5	95.5	95.5	94.3	94	94.5	94	93.4	94.4	92.8	93.8	94.1	94	93.6	93.6	93.6	93.6	93.8	93.8	93.8	93.8	93.8	93.8	93.8	93.8	93.8	93.8	93.8	93.8	93.8	93.8	93.8
MT586596	92.4	91.3	93.8	92.3	91.3	92.6	90.2	90.6	92.1	92.1	92.1	92.3	92.3	92.6	94.7	95.9	95.2	95.1	95.1	96.4	94.7	94.9	95.3	94.9	94.3	95.2	93.7	94.7	95	94.9	94.5	94.5	94.5	94.5	94.7	94.7	94.7	94.7	94.7	94.7	94.7	94.7	94.7	94.7	94.7	94.7	94.7	94.7	94.7
HQ543108	91.1	93.2	92.8	91.7	90.9	93.2	91.9	91.9	94.5	94.9	94	94.3	94.3	94.5	94.7	95.1	94.9	94.9	94.9	94.7	94.7	94.9	94.5	94.5	93.8	94.8	93.2	94.3	94.6	94.5	94.3	94	94	94.1	94.3	94.3	94.3	94.3	94.3	94.3	94.3	94.3	94.3	94.3	94.3	94.3	94.3	94.3	94.3
LC428363	89.6	91.9	92.3	93	89.8	92.6	93.4	93.8	96.2	96.6	94.9	95.1	95.1	95.3	92.6	93.4	93.4	94.3	94.3	92.6	93.8	94	92.8	93.6	93.4	93.9	92.4	93.4	93.7	93.6	93.4	93.2	93.2	93.2	93.4	93.4	93.4	93.4	93.4	93.4	93.4	93.4	93.4	93.4	93.4	93.4	93.4	93.4	93.4
HQ388351	88.9	91.3	91.7	92.8	89.2	91.9	93.2	93.6	96	96.4	94.7	94.9	94.9	95.1	91.9	92.8	92.8	93.6	93.6	91.9	93.2	93.4	92.1	93	92.8	93.3	91.8	92.8	93.1	93	92.8	92.6	92.6	92.6	92.8	92.8	92.8	92.8	92.8	92.8	92.8	92.8	92.8	92.8	92.8	92.8	92.8	92.8	92.8
LC428358	89.4	91.7	92.1	93.2	89.6	92.3	93.6	94	96.4	96.8	95.1	95.3	95.3	95.5	92.3	93.2	93.2	94	94	92.3	93.6	93.8	92.6	93.4	93.2	93.7	92.2	93.2	93.5	93.4	93.2	93	93	93	93.2	93.2	93.2	93.2	93.2	93.2	93.2	93.2	93.2	93.2	93.2	93.2	93.2	93.2	93.2
LC428359	89.4	91.7	92.1	93.2	89.6	92.3	93.6	94	96.4	96.8	95.1	95.3	95.3	95.5	92.3	93.2	93.2	94	94	92.3	93.6	93.8	92.6	93.4	93.2	93.7	92.2	93.2	93.5	93.4	93.2	93	93	93	93.2	93.2	93.2	93.2	93.2	93.2	93.2	93.2	93.2	93.2	93.2	93.2	93.2	93.2	93.2
LC428360	89.4	91.7	92.1	93.2	89.6	92.3	93.6	94	96.4	96.8	95.1	95.3	95.3	95.5	92.3	93.2	93.2	94	94	92.3	93.6	93.8	92.6	93.4	93.2	93.7	92.2	93.2	93.5	93.4	93.2	93	93	93	93.2	93.2	93.2	93.2	93.2	93.2	93.2	93.2	93.2	93.2	93.2	93.2	93.2	93.2	93.2
LC428361	89.4	91.7	92.1	93.2	89.6	92.3	93.6	94	96.4	96.8	95.1	95.3	95.3	95.5	92.3	93.2	93.2	94	94	92.3	93.6	93.8	92.6	93.4	93.2	93.7	92.2	93.2	93.5	93.4	93.2	93	93	93	93.2	93.2	93.2	93.2	93.2	93.2	93.2	93.2	93.2	93.2	93.2	93.2	93.2	93.2	93.2
LC428362	89.4	91.7	92.1	93.2	89.6	92.3	93.6	94	96.4	96.8	95.1	95.3	95.3	95.5	92.3	93.2	93.2	94	94	92.3	93.6	93.8	92.6	93.4	93.2	93.7	92.2	93.2	93.5	93.4	93.2	93	93	93	93.2	93.2	93.2	93.2	93.2	93.2	93.2	93.2	93.2	93.2	93.2	93.2	93.2	93.2	93.2
MT586573	89.4	91.7	92.1	93.6	89.6	92.3	94	94.5	96.4	96.8	95.1	95.3	95.3	95.5	92.3	93.2	93.2	94	94	92.3	93.6	93.8	92.6	93.4	93.2	93.7	92.2	93.2	93.5	93.4	93.2	93	93	93	93.2	93.2	93.2	93.2	93.2	93.2	93.2	93.2	93.2	93.2	93.2	93.2	93.2	93.2	93.2
HQ388348	89.4	91.7	92.1	93.6	89.6	92.3	94	94.5	96.4	96.8	95.1	95.3	95.3	95.5	92.3	93.2	93.2	94	94	92.3	93.6	93.8	92.6	93.4	93.2	93.7	92.2	93.2	93.5	93.4	93.2	93	93	93	93.2	93.2	93.2	93.2	93.2	93.2	93.2	93.2	93.2	93.2	93.2	93.2	93.2	93.2	93.2
HQ388349	89.4	91.7	92.1	93.6	89.6	92.3	94	94.5	96.4	96.8	95.1	95.3	95.3	95.5	92.3	93.2	93.2	94	94	92.3	93.6	93.8	92.6	93.4	93.2	93.7	92.2	93.2	93.5	93.4	93.2	93	93	93	93.2	93.2	93.2	93.2	93.2	93.2	93.2	93.2	93.2	93.2	93.2	93.2	93.2	93.2	93.2
NC_016038	89.4	91.7	92.1	93.6	89.6	92.3	94	94.5	96.4	96.8	95.1	95.3	95.3	95.5	92.3	93.2	93.2	94	94	92.3	93.6	93.8	92.6	93.4	93.2	93.7	92.2	93.2	93.5	93.4	93.2	93	93	93	93.2	93.2	93.2	93.2	93.2	93.2	93.2	93.2	93.2	93.2	93.2	93.2	93.2	93.2	93.2
HQ388350	89.4	91.7	92.1	93.2	89.6	92.3	93.6	94	96.4	96.8	95.1	95.3	95.3	95.5	92.3	93.2	93.2	94	94	92.3	93.6	93.8	92.6	93.4	93.2	93.7	92.2	93.2	93.5	93.4	93.2	93	93	93	93.2	93.2	93.2	93.2	93.2	93.2	93.2	93.2	93.2	93.2	93.2	93.2	93.2	93.2	93.2
HQ543098	90.2	92.6	92.1	92.8	90.2	93	93.2	93.6	95.5	96	95.1	95.3	95.3	95.5	93	94	94	94.7	94.7	93.2	94.5	94.7	93.4	94.3	94	94.6	93	94	94.4	94.3	94	93.8	93.8	93.8	94	94	94	94	94	94	94	94	94	94	94	94	94	94	94
219P	91.1	92.8	92.8	91.9	91.1	93.8	91.9	92.8	94.7	95.1	94.5	94.7	94.7	94.9	93.4	94.7	94.5	95.1	95.1	93.6	94.9	95.1	94.3	95.1	94.5	95	93.9	94.9	95	95.1	94.7	94.7	94.7	94.7	94.9	94.9	94.9	94.9	94.9	94.9	94.9	94.9	94.9	94.9	94.9	94.9	94.9	94.9	94.9
KY310572	90.9	93	92.6	91.9	91.1	93.4	92.3	92.8	95.1	95.5	94.9	95.1	95.1	95.3	93.4	94.5	94.5	95.1	95.1	94	95.3	95.5	94.3	95.1	94.5	95	93.9	94.9	95	95.1	94.9	94.7	94.7	94.7	94.9	94.9	94.9	94.9	94.9	94.9	94.9	94.9	94.9	94.9	94.9	94.9	94.9	94.9	94.9
50W	90.7	91.9	93	90.2	90.4	92.8	90.9	91.3	92.8	92.8	92.6	92.8	92.8	93	95.1	94.9	93.8	93.6	93.6	95.1	93.8	94	94.9	94	93.4	93.9	92.8	93.8	93.9	94	93.6	93.6	93.6	93.6	93.8	93.8	93.8	93.8	93.8	93.8	93.8	93.8	93.8	93.8	93.8	93.8	93.8	93.8	93.8
41W	90.2	91.5	92.8	90.2	90	92.1	90.2	91.1	93.4	93.4	93.6	93.8	93.8	94	94.3	94.5	93.4	93	93	94.9	93.2	93.8	94.3	93.4	92.8	93.3	92.2	93.2	93.3	93.4	93	93	93	93	93.2	93.2	93.2	93.2	93.2	93.2	93.2	93.2	93.2	93.2	93.2	93.2	93.2	93.2	93.2
162W	90.2	91.5	92.8	90.2	90	92.1	90.2	91.1	93.4	93.4	93.6	93.8	93.8	94	94.3	94.5	93.4	93	93	94.9	93.2	93.8	94.3	93.4	92.8	93.3	92.2	93.2	93.3	93.4	93	93	93	93	93.2	93.2	93.2	93.2	93.2	93.2	93.2	93.2	93.2	93.2	93.2	93.2	93.2	93.2	93.2
MT586574	90.2	91.5	92.8	90.2	90	92.1	90.2	91.1	93.4	93.4	93.6	93.8	93.8	94	94.3	94.5	93.4	93	93	94.9	93.2	93.8	94.3	93.4	92.8	93.3	92.2	93.2	93.3	93.4	93	93	93	93	93.2	93.2	93.2	93.2	93.2	93.2	93.2	93.2	93.2	93.2	93.2	93.2	93.2	93.2	93.2
MT586576	90	91.3	92.6	90	89.8	92.1	90	90.9	93.2	93.2	93.4	93.6	93.6	93.8	94	94.3	93.2	92.8	92.8	94.7	93	93.6	94	93.2	92.6	93.1	92	93	93.1	93.2	92.8	92.8	92.8	92.8	93	93	93	93	93	93	93	93	93	93	93	93	93	93	93
158W	90.7	91.5	93.2	90.2	90.4	92.6	90.4	91.3	93	93	93.2	93.4	93.4	93.6	94.5	94.9	93.8	93.4	93.4	95.3	93.6	94.3	94.7	93.8	93.2	93.7	92.6	93.6	93.7	93.8	93.4	93.4	93.4	93.4	93.6	93.6	93.6	93.6	93.6	93.6	93.6	93.6	93.6	93.6	93.6	93.6	93.6	93.6	93.6
HQ543114	90.7	91.5	93.2	90.2	90.4	92.6	90.4	90.9	92.6	92.6	92.8	93	93	93.2	94	94.9	93.8	93.4	93.4	95.3	93.6	94.3	94.7	93.8	93.2	93.7	92.6	93.6	93.7	93.8	93.4	93.4	93.4	93.4	93.6	93.6	93.6	93.6	93.6	93.6	93.6	93.6	93.6	93.6	93.6	93.6	93.6	93.6	93.6
38W	90.9	91.7	93.4	90.4	90.7	92.8	90.6	91.1	92.8	92.8	93	93.2	93.2	93.4	94.3	95.1	94	93.6	93.6	95.5	93.8	94.5	94.9	94	93.4	93.9	92.8	93.8	93.9	94	93.6	93.6	93.6	93.6	93.8	93.8	93.8	93.8	93.8	93.8	93.8	93.8	93.8	93.8	93.8	93.8	93.8	93.8	93.8
144P	90.9	91.7	93.4	90.4	90.7	92.8	90.6	91.1	92.8	92.8	93	93.2	93.2	93.4	94.3	95.1	94	93.6	93.6	95.5	93.8	94.5	94.9	94	93.4	93.9	92.8	93.8	93.9	94	93.6	93.6	93.6	93.6	93.8	93.8	93.8	93.8	93.8	93.8	93.8	93.8	93.8	93.8	93.8	93.8	93.8	93.8	93.8
161W	90.9	91.7	93.4	90.4	90.7	92.8	90.6	91.1	92.8	92.8	93	93.2	93.2	93.4	94.3	95.1	94	93.6	93.6	95.5	93.8	94.5	94.9	94	93.4	93.9	92.8	93.8	93.9	94	93.6	93.6	93.6	93.6	93.8	93.8	93.8	93.8	93.8	93.8	93.8	93.8	93.8	93.8	93.8	93.8	93.8	93.8	93.8
407P	90.9	91.7	93.4	90.4	90.7	92.8	90.6	91.1	92.8	92.8	93	93.2	93.2	93.4	94.3	95.1	94	93.6	93.6	95.5	93.8	94.5	94.9	94	93.4	93.9	92.8	93.8	93.9	94	93.6	93.6	93.6	93.6	93.8	93.8	93.8	93.8	93.8	93.8	93.8	93.8	93.8	93.8	93.8	93.8	93.8	93.8	93.8
HQ543097	90.9	91.7	93.4	90.4	90.7	92.8	90.6	91.1	92.8	92.8	93	93.2	93.2	93.4	94.3	95.1	94	93.6	93.6	95.5	93.8	94.5	94.9	94	93.4	93.9	92.8	93.8	93.9	94	93.6	93.6	93.6	93.6	93.8	93.8	93.8	93.8	93.8	93.8	93.8	93.8	93.8	93.8	93.8	93.8	93.8	93.8	93.8
HQ543102	90.9	91.7	93.4	90.4	90.7	92.8	90.6	91.1	92.8	92.8	93	93.2	93.2	93.4	94.3	95.1	94	93.6	93.6	95.5	93.8	94.5	94.9	94	93.4	93.9	92.8	93.8	93.9	94	93.6	93.6	93.6	93.6	93.8	93.8	93.8	93.8	93.8	93.8	93.8	93.8	93.8	93.8	93.8	93.8	93.8	93.8	93.8
MT586575	90.9	91.7	93.4	90.4	90.7	92.8	90.6	91.1	92.8	92.8	93	93.2	93.2	93.4	94.3	95.1	94	93.6	93.6	95.5	93.8	94.5	94.9	94	93.4	93.9	92.8	93.8	93.9	94	93.6	93.6	93.6	93.6	93.8	93.8	93.8	93.8	93.8	93.8	93.8	93.8	93.8	93.8	93.8	93.8	93.8	93.8	93.8
278P	90.2	90.2	92.2	89.8	91.1	91.1	88.3	88.7	90.4	90.4	90	90.2	90.2	90.4	93	93.5	92.4	92.6	92.6	93.9	92.2	92.2	92.8	92	91.3	92.3	90.7	91.7	92.1	92	91.5	91.5	91.5	91.5	91.7	91.7	91.7	91.7	91.7	91.7	91.7	91.7	91.7	91.7	91.7	91.7	91.7	91.7	91.7
KU726090	90.5	90.6	92.6	90.2	90.4	94.7	89.6	90	92.1	92.1	91.7	91.9	91.9	92.1	95.7	95.1	94.3	94	94	95.3	93.6	93.8	94.3	93.8	93.2	94.1	92.6	93.6	93.9	93.8	93.4	93.4	93.4	93.4	93.6	93.6	93.6	93.6	93.6	93.6	93.6	93.6	93.6	93.6	93.6	93.6	93.6	93.6	93.6
KU726091	90.5	90.6	92.6	90.2	90.4	94.7	89.6	90	92.1	92.1	91.7	91.9	91.9	92.1	95.7	95.1	94.3	94	94	95.3	93.6	93.8	94.3	93.8	93.2	94.1	92.6	93.6	93.9	93.8	93.4	93.4	93.4	93.4	93.6	93.6	93.6	93.6	93.6	93.6	93.6	93.6	93.6	93.6	93.6	93.6	93.6	93.6	93.6
75W	91.8	91.5	94	92.3	90.9	92.8	90.9	91.3	92.6	92.6	92.3	92.6	92.6	92.8	93.8	95.9	95	95.5	95.5	96	95.1	95.5	94.9	94.9	94.3	94.8	93.7	94.7	94.8	94.9	94.7	94.5	94.5	94.5	94.7	94.7	94.7	94.7	94.7	94.7	94.7	94.7	94.7	94.7	94.7	94.7	94.7	94.7	94.7
76W	91.5	91.7	94.3	92.6	90.7	92.6	90.6	91.1	92.3	92.3	92.1	92.3	92.3	92.6	93.6	95.6	94.8	95.3	95.3	96.2	95.3	95.3	94.7	94.7	94	94.6	93.4	94.5	94.6	94.7	94.5	94.3	94.3	94.3	94.5	94.5	94.5	94.5	94.5	94.5	94.5	94.5	94.5	94.5	94.5	94.5	94.5	94.5	94.5
78W	91.5	91.7	94.3	92.6	90.7	92.6	90.6	91.1	92.3	92.3	92.1	92.3	92.3	92.6	93.6	95.6	94.8	95.3	95.3	96.2	95.3	95.3	94.7	94.7	94	94.6	93.4	94.5	94.6	94.7	94.5	94.3	94.3	94.3	94.5	94.5	94.5	94.5	94.5	94.5	94.5	94.5	94.5	94.5	94.5	94.5	94.5	94.5	94.5
MT586589	91.8	91.5	94.7	92.8	90.9	92.8	90.9	91.3	92.6	92.6	92.3	92.6	92.6	92.8	93.8	95.9	95	95.5	95.5	96.4	95.5	95.5	94.9	94.9	94.3	94.8	93.7	94.7	94.8	94.9	94.7	94.5	94.5	94.5	94.7	94.7	94.7	94.7	94.7	94.7	94.7	94.7	94.7	94.7	94.7	94.7	94.7	94.7	94.7
MT586598	91.5	91.7	94.5	92.6	90.7	92.6	90.6	91.1	92.3	92.3	92.1	92.3	92.3	92.6	93.6	95.6	94.8	95.3	95.3	96.2	95.3	95.3	94.7	94.7	94	94.6	93.4	94.5	94.6	94.7	94.5	94.3	94.3	94.3	94.5	94.5	94.5	94.5	94.5	94.5	94.5	94.5	94.5	94.5	94.5	94.5	94.5	94.5	94.5
94P	91.5	91.3	94.3	92.6	90.7	92.6	90.6	91.1	92.3	92.3	92.1	92.3	92.3	92.6	93.6	95.6	94.8	95.3	95.3	96.2	95.3	95.3	94.7	94.7	94	94.6	93.4	94.5	94.6	94.7	94.5	94.3	94.3	94.3	94.5	94.5	94.5	94.5	94.5	94.5	94.5	94.5	94.5	94.5	94.5	94.5	94.5	94.5	94.5
MT586597	91.8	91.5	94.5	92.8	90.9	92.8	90.9	91.3	92.6	92.6	92.3	92.6	92.6	92.8	93.8	95.9	95	95.5	95.5	96.4	95.5	95.5	94.9	94.9	94.3	94.8	93.7	94.7	94.8	94.9	94.7	94.5	94.5	94.5	94.7	94.7	94.7	94.7	94.7	94.7	94.7	94.7	94.7	94.7	94.7	94.7	94.7	94.7	94.7
NC_055495	92	91.7	94	91.7	91.3	93.6	91.1	91.5	93.2	93.2	92.8	93	93	93.2	95.1	95.9	95	94.7	94.7	96.4	94.7	94.9	95.7	94.9	94.3	95.2	93.7	94.7	95	94.9	94.5	94.5	94.5	94.5	94.7	94.7	94.7	94.7	94.7	94.7	94.7	94.7	94.7	94.7	94.7	94.7	94.7	94.7	94.7
HQ543093	92	91.7	94	91.3	91.5	93.6	90.6	91.1	93.2	93.2	92.8	93	93	93.2	95.5	95.9	95	94.7	94.7	96.8	94.7	94.9	95.7	94.9	94.3	95.2	93.7	94.7	95	94.9	94.5	94.5	94.5	94.5	94.7	94.7	94.7	94.7	94.7	94.7	94.7	94.7	94.7	94.7	94.7	94.7	94.7	94.7	94.7
MT586577	93.1	92.1	94	91.7	93	93.6	91.7	91.3	93	93	93.2	93.4	93.4	93.6	95.5	96.9	96.1	95.1	95.1	97.2	96.8	97.4	97.4	97.4	96.8	97.1	96.2	97.2	97.3	97.4	97	97	97	97	97.2	97.2	97.2	97.2	97.2	97.2	97.2	97.2	97.2	97.2	97.2	97.2	97.2	97.2	97.2
101P	91.3	91.3	93.2	92.1	90.9	92.1	90.2	90.6	92.8	93.2	92.3	92.6	92.6	92.8	94.5	94.3	93.6	94	94	96.6	94	94.5	94.7	93.4	93.6	93.7	92.6	93.2	93.5	93.4	93.6	93.4	93.4	93.4	93.6	93.6	93.6	93.6	93.6	93.6	93.6	93.6	93.6	93.6	93.6	93.6	93.6	93.6	93.6
123P	91.5	91.4	94.4	91.6	90.8	91.8	89.5	89.9	91.6	92	91.2	91.4	91.4	91.6	94.6	94.9	94.1	94.4	94.4	96.5	94.4	94.4	94.8	93.9	93.3	94.3	92.7	93.7	94.1	93.9	93.9	93.5	93.5	93.5	93.7	93.7	93.7	93.7	93.7	93.7	93.7	93.7	93.7	93.7	93.7	93.7	93.7	93.7	93.7
188P	90.8	91.2	94.1	91.5	91	91.5	89.3	89.7	91.5	91.9	91	91.2	91.2	91.5	94.3	94.6	93.8	94.3	94.3	96.5	94.3	94.3	94.5	93.7	93	94	92.8	93.4	93.8	93.7	93.4	93.2	93.2	93.4	93.4	93.4	93.4	93.4	93.4	93.4	93.4	93.4	93.4	93.4	93.4	93.4	93.4	93.4	93.4
192P	91.5	91.7	94.5	92.1	90.9	92.1	90	90.4	92.1	92.6	91.7	91.9	91.9	92.1	94.9	95.2	94.4	94.9	94.9	97	94.9	94.9	95.1	94.3	93.6	94.6	93	94	94.4	94.3	94	93.8	93.8	93.8	94	94	94	94	94	94	94	94	94	94	94	94	94	94	94
184P	91.8	91.9	94.7	92.3	91.1	92.3	90.2	90.6	92.3	92.8	91.9	92.1	92.1	92.3	95.1	95.4	94.6	95.1	95.1	97.2	95.1	95.1	95.3	94.5	93.8	94.8	93.2	94.3	94.6	94.5	94.3	94	94	94.1	94.3	94.3	94.3	94.3	94.3	94.3	94.3	94.3	94.3	94.3	94.3	94.3	94.3	94.3	94.3
103P	92	92.3	94.9	92.3	91.3	92.6	90.2	90.6	92.3	92.8	91.9	92.1	92.1	92.3	95.3	95.6	94.8	95.1	95.1	97.2	95.1	95.1	95.5	94.7	94	95	93.4	94.5	94.8	94.7	94.5	94.3	94.3	94.3	94.5	94.5	94.5	94.5	94.5	94.5	94.5	94.5	94.5	94.5	94.5	94.5	94.5	94.5	94.5
246P	91	91.1	93.9	91.6	90.3	91.6	89.5	89.9	91.6	92	91.1	91.4	91.4	91.6	94.3	94.6	93.8	94.3	94.3	96.4	94.3	94.3	94.5	93.7	93	94	92.9	93.5	93.8	93.7	93.5	93.2	93.2	93.3	93.5	93.5	93.5	93.5	93.5	93.5	93.5	93.5	93.5	93.5	93.5	93.5	93.5	93.5	93.5
204P	91.4	91.1	93.9	92	90.7	92	89.9	90.3	92	92.4	91.6	91.8	91.8	92	94.3	95	94.2	94.7	94.7	96.4	94.7	94.7	94.5	94.1	93.5	94.4	92.9	93.9	94.2	94.1	93.9	93.7	93.7	93.7	93.9	93.9	93.9	93.9	93.9	93.9	93.9	93.9	93.9	93.9	93.9	93.9	93.9	93.9	93.9
4P	92	92.1	94.9	92.6	91.3	92.6	90.4	90.9	92.6	93	92.1	92.3	92.3	92.6	95.3	95.6	94.8	95.3	95.3	97.4	95.3	95.3	95.5	94.7	94	95	93.4	94.5	94.8	94.7	94.5	94.3	94.3	94.3	94.5	94.5	94.5	94.5	94.5	94.5	94.5	94.5	94.5	94.5	94.5	94.5	94.5	94.5	94.5
17P	92	92.1	94.9	92.6	91.3	92.6	90.4	90.9	92.6	93	92.1	92.3	92.3	92.6	95.3	95.6	94.8	95.3	95.3	97.4	95.3	95.3	95.5	94.7	94	95	93.4	94.5	94.8	94.7	94.5	94.3	94.3	94.3	94.5	94.5	94.5	94.5	94.5	94.5	94.5	94.5	94.5	94.5	94.5	94.5	94.5	94.5	94.5
53P	92	92.1	94.9	92.6	91.3	92.6	90.4	90.9	92.6	93	92.1	92.3	92.3	92.6	95.3	95.6	94.8	95.3	95.3	97.4	95.3	95.3	95.5	94.7	94	95	93.4	94.5	94.8	94.7	94.5	94.3	94.3	94.3	94.5	94.5	94.5	94.5	94.5	94.5	94.5	94.5	94.5	94.5	94.5	94.5	94.5	94.5	94.5
183P	92	92.1	94.9	92.6	91.3	92.6	90.4	90.9	92.6	93	92.1	92.3	92.3	92.6	95.3	95.6	94.8	95.3	95.3	97.4	95.3	95.3	95.5	94.7	94	95	93.4	94.5	94.8	94.7	94.5	94.3	94.3	94.3	94.5	94.5	94.5	94.5	94.5	94.5	94.5	94.5	94.5	94.5	94.5	94.5	94.5	94.5	94.5
242P	92	92.1	94.9	92.6	91.3	92.6	90.4	90.9	92.6	93	92.1	92.3	92.3	92.6	95.3	95.6	94.8	95.3	95.3	97.4	95.3	95.3	95.5	94.7	94	95	93.4	94.5	94.8	94.7	94.5	94.3	94.3	94.3	94.5	94.5	94.5	94.5	94.5	94.5	94.5	94.5	94.5	94.5	94.5	94.5	94.5	94.5	94.5
225P	90.1	89.8	91.7	90	90.3	90.9	88.1	88.6	90.3	90.3	89.8	90	90	90.3	92.8	93.4	92.4	92.8	92.8	93.6	91.9	91.9	92.6	91.7	91.1	92.1	90.5	91.5	91.8	91.7	91.3	91.3	91.3	91.3	91.5	91.5	91.5	91.5	91.5	91.5	91.5	91.5	91.5	91.5	91.5	91.5	91.5	91.5	91.5
261P	91.3	92.1	94.1	92.1	91.9	92.1	90.7	91.1	92.8	92.8	91.9	92.1	92.1	92.4	94.9	95.2	94.2	94.9	94.9	96.2	94.5	94.5	94.7	93.8	93.2	94.2	92.6	93.6	93.9	93.8	93.6	93.4	93.4	93.4	93.6	93.6	93.6	93.6	93.6	93.6	93.6	93.6	93.6	93.6	93.6	93.6	93.6	93.6	93.6
287P	90.7	91.1	93	91.3	91.1	92.1	89.4	89.8	91.5	91.5	91.1	91.3	91.3	91.5	94	94.7	93.6	94	94	94.9	93.2	93.2	93.8	93	92.3	93.3	91.8	92.8	93.1	93	92.6	92.6	92.6	92.6	92.8	92.8	92.8	92.8	92.8	92.8	92.8	92.8	92.8	92.8	92.8	92.8	92.8	92.8	92.8
267P	90.9	91.7	93.6	91.9	91.3	92.5	90	90.4	92.1	92.1	91.9	92.1	92.1	92.3	94	95.3	94.4	95.1	95.1	95.3	94	93.6	94.4	93.6	92.9	93.7	92.4	93.4	93.6	93.6	93.4	93.2	93.2	93.2	93.4	93.4	93.4	93.4	93.4	93.4	93.4	93.4	93.4	93.4	93.4	93.4	93.4	93.4	93.4
16P	91.1	91.9	93.8	92.3	91.3	92.8	90.4	90.9	92.6	92.6	92.1	92.3	92.3	92.6	94.7	95.3	94.3	95.1	95.1	96	94.3	94.3	94.5	93.6	93	93.9	92.4	93.4	93.7	93.6	93.4	93.2	93.2	93.2	93.4	93.4	93.4	93.4	93.4	93.4	93.4	93.4	93.4	93.4	93.4	93.4	93.4	93.4	93.4
393P	90.7	91.1	93	91.3	91.5	92.1	89.4	89.8	91.5	91.5	91.1	91.3	91.3	91.5	94.1	94.7	93.6	94.1	94.1	94.9	93.2	93.2	93.8	93	92.4	93.3	91.8	92.8	93.1	93	92.6	92.6	92.6	92.6	92.8	92.8	92.8	92.8	92.8	92.8	92.8	92.8	92.8	92.8	92.8	92.8	92.8	92.8	92.8
61W	90.7	91.5	93.4	91.7	91.1	92.6	89.8	90.2	91.9	91.9	91.5	91.7	91.7	91.9	94.5	95.1	94	94.5	94.5	95.3	93.6	93.6	94.3	93.4	92.8	93.7	92.2	93.2	93.5	93.4	93	93	93	93	93.2	93.2	93.2	93.2	93.2	93.2	93.2	93.2	93.2	93.2	93.2	93.2	93.2	93.2	93.2
42P	90.5	91.3	93.2	91.5	90.9	92.4	89.6	90	91.7	91.7	91.3	91.5	91.5	91.7	94.3	94.9	93.9	94.3	94.3	95.1	93.4	93.4	94.1	93.2	92.6	93.5	92	93	93.3	93.2	92.8	92.8	92.8	92.8	93	93	93	93	93	93	93	93	93	93	93	93	93	93	93
81P	90.9	91.7	93.6	91.9	91.3	92.8	90	90.4	92.1	92.1	91.7	91.9	91.9	92.1	94.7	95.3	94.3	94.7	94.7	95.5	93.8	93.8	94.5	93.6	93	93.9	92.4	93.4	93.7	93.6	93.2	93.2	93.2	93.2	93.4	93.4	93.4	93.4	93.4	93.4	93.4	93.4	93.4	93.4	93.4	93.4	93.4	93.4	93.4
82P	90.9	91.7	93.6	91.9	91.3	92.8	90	90.4	92.1	92.1	91.7	91.9	91.9	92.1	94.7	95.3	94.3	94.7	94.7	95.5	93.8	93.8	94.5	93.6	93	93.9	92.4	93.4	93.7	93.6	93.2	93.2	93.2	93.2	93.4	93.4	93.4	93.4	93.4	93.4	93.4	93.4	93.4	93.4	93.4	93.4	93.4	93.4	93.4
90P	90.9	91.7	93.6	91.9	91.3	92.8	90	90.4	92.1	92.1	91.7	91.9	91.9	92.1	94.7	95.3	94.3	94.7	94.7	95.5	93.8	93.8	94.5	93.6	93	93.9	92.4	93.4	93.7	93.6	93.2	93.2	93.2	93.2	93.4	93.4	93.4	93.4	93.4	93.4	93.4	93.4	93.4	93.4	93.4	93.4	93.4	93.4	93.4
268P	90.9	91.7	93.6	91.9	91.3	92.8	90	90.4	92.1	92.1	91.7	91.9	91.9	92.1	94.7	95.3	94.3	94.7	94.7	95.5	93.8	93.8	94.5	93.6	93	93.9	92.4	93.4	93.7	93.6	93.2	93.2	93.2	93.2	93.4	93.4	93.4	93.4	93.4	93.4	93.4	93.4	93.4	93.4	93.4	93.4	93.4	93.4	93.4
98P	90.9	91.5	93.4	91.7	91.1	92.6	89.8	90.2	91.9	91.9	91.5	91.7	91.7	91.9	94.5	95.1	94	94.5	94.5	95.3	93.6	93.6	94.3	93.4	92.8	93.7	92.2	93.2	93.5	93.4	93	93	93	93	93.2	93.2	93.2	93.2	93.2	93.2	93.2	93.2	93.2	93.2	93.2	93.2	93.2	93.2	93.2
35P	90.5	91.3	93.2	91.5	91.7	91.9	89.6	90	91.7	91.7	91.3	91.5	91.5	91.7	94.3	94.9	93.9	94.3	94.3	95.1	93.4	93.4	94.1	93.2	92.6	93.5	92	93	93.3	93.2	92.8	92.8	92.8	92.8	93	93	93	93	93	93	93	93	93	93	93	93	93	93	93
105P	90.3	91.1	93	91.3	91.5	91.9	89.4	89.8	91.5	91.5	91.3	91.5	91.5	91.7	93.8	94.5	93.4	94	94	95.1	93.4	93.4	93.8	93	92.3	93.1	91.8	92.8	93	93	92.8	92.6	92.6	92.6	92.8	92.8	92.8	92.8	92.8	92.8	92.8	92.8	92.8	92.8	92.8	92.8	92.8	92.8	92.8
345P	92	92.1	94.9	92.3	91.7	93.6	91.3	91.7	93	93	92.6	92.8	92.8	93	95.5	96.3	95	95.5	95.5	96.8	95.1	95.1	95.7	94.9	94.3	95.2	93.7	94.7	95	94.9	94.5	94.5	94.5	94.5	94.7	94.7	94.7	94.7	94.7	94.7	94.7	94.7	94.7	94.7	94.7	94.7	94.7	94.7	94.7
HQ543085	92	92.1	94.9	92.3	91.7	93.6	91.3	91.7	93	93	92.6	92.8	92.8	93	95.5	96.3	95	95.5	95.5	96.8	95.1	95.1	95.7	94.9	94.3	95.2	93.7	94.7	95	94.9	94.5	94.5	94.5	94.5	94.7	94.7	94.7	94.7	94.7	94.7	94.7	94.7	94.7	94.7	94.7	94.7	94.7	94.7	94.7
HQ543078	92.2	91.9	94.7	92.1	91.5	93	90.6	91.1	92.8	92.8	92.3	92.6	92.6	92.8	94.9	95.9	94.8	94.9	94.9	96.6	94.9	94.9	95.5	94.7	94	95	93.4	94.5	94.8	94.7	94.3	94.3	94.3	94.3	94.5	94.5	94.5	94.5	94.5	94.5	94.5	94.5	94.5	94.5	94.5	94.5	94.5	94.5	94.5
51W	93.1	93	94.9	92.8	91.9	93.8	91.5	91.9	93	93.4	92.8	93	93	93.2	95.5	97.1	96.3	96.8	96.8	96.4	96.4	95.7	96.2	96.2	95.5	96.1	94.9	96	96.1	96.2	95.7	95.7	95.7	95.8	96	96	96	96	96	96	96	96	96	96	96	96	96	96	96
HQ543094	93.1	93	94.9	92.8	91.9	93.8	91.5	91.9	93	93.4	92.8	93	93	93.2	95.5	97.1	96.3	96.8	96.8	96.4	96.4	95.7	96.2	96.2	95.5	96.1	94.9	96	96.1	96.2	95.7	95.7	95.7	95.8	96	96	96	96	96	96	96	96	96	96	96	96	96	96	96
HQ543111	93.1	92.8	94.9	92.8	91.9	93.8	91.5	91.9	93	93.4	92.8	93	93	93.2	95.3	97	96.2	96.8	96.8	96.4	96.4	95.7	96.2	96.2	95.5	96.1	94.9	96	96.1	96.2	95.7	95.7	95.7	95.8	96	96	96	96	96	96	96	96	96	96	96	96	96	96	96
JQ862472	93.3	93	94.9	93	92.4	94.5	91.5	91.9	93.6	94	93.2	93.4	93.4	93.6	96	96.7	96.3	96.4	96.4	97.2	96	96.2	97	96.2	95.5	96.5	94.9	96	96.3	96.2	95.7	95.7	95.7	95.8	96	96	96	96	96	96	96	96	96	96	96	96	96	96	96
49W	92.6	92.6	94.9	92.6	91.3	93.6	91.3	91.7	93	93	92.6	92.8	92.8	93	95.5	97.1	96.1	96	96	96.4	95.5	95.7	95.7	95.7	95.1	96.1	94.5	95.5	95.9	95.7	95.3	95.3	95.3	95.3	95.5	95.5	95.5	95.5	95.5	95.5	95.5	95.5	95.5	95.5	95.5	95.5	95.5	95.5	95.5
88P	92.2	93.2	94.7	92.3	91.3	93	90.2	90.6	92.3	92.8	91.9	92.1	92.1	92.3	95.7	96.3	95.4	95.3	95.3	96.6	94.9	95.1	96	95.1	94.5	95.4	93.9	94.9	95.2	95.1	94.7	94.7	94.7	94.7	94.9	94.9	94.9	94.9	94.9	94.9	94.9	94.9	94.9	94.9	94.9	94.9	94.9	94.9	94.9
HQ543077	92	92.6	94.5	92.1	91.5	92.8	90.4	90.9	92.6	92.6	92.1	92.3	92.3	92.6	96	96.3	95.2	95.1	95.1	96.8	94.7	94.9	95.7	94.9	94.3	95.2	93.7	94.7	95	94.9	94.5	94.5	94.5	94.5	94.7	94.7	94.7	94.7	94.7	94.7	94.7	94.7	94.7	94.7	94.7	94.7	94.7	94.7	94.7
HQ543089	92.2	92.8	94.7	92.3	91.5	93	90.6	91.1	92.8	92.8	92.3	92.6	92.6	92.8	95.7	96.5	95.4	95.3	95.3	96.6	94.9	95.1	96	95.1	94.5	95.4	93.9	94.9	95.2	95.1	94.7	94.7	94.7	94.7	94.9	94.9	94.9	94.9	94.9	94.9	94.9	94.9	94.9	94.9	94.9	94.9	94.9	94.9	94.9
HQ543099	91.8	91.5	93.8	91.5	91.1	92.6	90.2	90.6	92.3	92.3	92.1	92.3	92.3	92.6	95.3	95.6	94.6	94.5	94.5	96.2	94.5	94.7	95.5	94.7	94.5	94.6	93.4	94.5	94.6	94.7	94.3	94.3	94.3	94.3	94.5	94.5	94.5	94.5	94.5	94.5	94.5	94.5	94.5	94.5	94.5	94.5	94.5	94.5	94.5
419P	92.6	92.1	94.5	91.7	92.1	93.2	90.4	90.9	93	93	92.8	93	93	93.2	96	96.5	95.6	95.1	95.1	97.2	95.5	95.7	96.6	95.7	95.1	95.6	94.5	95.5	95.6	95.7	95.3	95.3	95.3	95.3	95.5	95.5	95.5	95.5	95.5	95.5	95.5	95.5	95.5	95.5	95.5	95.5	95.5	95.5	95.5
HQ543107	92.4	92.6	94.9	92.1	91.7	93.2	90.9	91.3	93	93	92.6	92.8	92.8	93	96	96.7	95.6	95.5	95.5	96.8	95.1	95.3	96.2	95.3	94.7	95.6	94.1	95.1	95.4	95.3	94.9	94.9	94.9	94.9	95.1	95.1	95.1	95.1	95.1	95.1	95.1	95.1	95.1	95.1	95.1	95.1	95.1	95.1	95.1
HQ543112	92.4	92.3	94.7	91.9	91.9	93.4	90.6	91.1	92.8	92.8	92.6	92.8	92.8	93	96.2	96.5	95.4	95.3	95.3	97	95.3	95.5	96.4	95.5	94.9	95.4	94.3	95.3	95.4	95.5	95.1	95.1	95.1	95.1	95.3	95.3	95.3	95.3	95.3	95.3	95.3	95.3	95.3	95.3	95.3	95.3	95.3	95.3	95.3
MT586578	92.7	92.4	94.8	92	92.3	93.3	90.7	91.2	93.1	93.1	92.9	93.1	93.1	93.3	96.1	96.7	95.7	95.4	95.4	97.3	95.6	95.9	96.7	95.9	95.2	95.7	94.6	95.6	95.7	95.9	95.4	95.4	95.4	95.4	95.6	95.6	95.6	95.6	95.6	95.6	95.6	95.6	95.6	95.6	95.6	95.6	95.6	95.6	95.6
22W	92.6	92.6	94.9	92.1	92.1	93.2	90.9	91.3	93	93	92.8	93	93	93.2	96	96.7	95.6	95.5	95.5	97.2	95.5	95.7	96.6	95.7	95.1	95.6	94.5	95.5	95.6	95.7	95.3	95.3	95.3	95.3	95.5	95.5	95.5	95.5	95.5	95.5	95.5	95.5	95.5	95.5	95.5	95.5	95.5	95.5	95.5
44W	92.6	92.6	94.9	92.1	92.1	93.2	90.9	91.3	93	93	92.8	93	93	93.2	96	96.7	95.6	95.5	95.5	97.2	95.5	95.7	96.6	95.7	95.1	95.6	94.5	95.5	95.6	95.7	95.3	95.3	95.3	95.3	95.5	95.5	95.5	95.5	95.5	95.5	95.5	95.5	95.5	95.5	95.5	95.5	95.5	95.5	95.5
HQ543096	92.6	92.6	94.9	92.1	92.1	93.2	90.9	91.3	93	93	92.8	93	93	93.2	96	96.7	95.6	95.5	95.5	97.2	95.5	95.7	96.6	95.7	95.1	95.6	94.5	95.5	95.6	95.7	95.3	95.3	95.3	95.3	95.5	95.5	95.5	95.5	95.5	95.5	95.5	95.5	95.5	95.5	95.5	95.5	95.5	95.5	95.5
HQ543101	92.6	92.6	94.9	92.1	92.1	93.2	90.9	91.3	93	93	92.8	93	93	93.2	96	96.7	95.6	95.5	95.5	97.2	95.5	95.7	96.6	95.7	95.1	95.6	94.5	95.5	95.6	95.7	95.3	95.3	95.3	95.3	95.5	95.5	95.5	95.5	95.5	95.5	95.5	95.5	95.5	95.5	95.5	95.5	95.5	95.5	95.5
HQ543103	92.6	92.6	94.9	92.1	92.1	93.2	90.9	91.3	93	93	92.8	93	93	93.2	96	96.7	95.6	95.5	95.5	97.2	95.5	95.7	96.6	95.7	95.1	95.6	94.5	95.5	95.6	95.7	95.3	95.3	95.3	95.3	95.5	95.5	95.5	95.5	95.5	95.5	95.5	95.5	95.5	95.5	95.5	95.5	95.5	95.5	95.5
HQ543105	92.6	92.6	94.9	92.1	92.1	93.2	90.9	91.3	93	93	92.8	93	93	93.2	96	96.7	95.6	95.5	95.5	97.2	95.5	95.7	96.6	95.7	95.1	95.6	94.5	95.5	95.6	95.7	95.3	95.3	95.3	95.3	95.5	95.5	95.5	95.5	95.5	95.5	95.5	95.5	95.5	95.5	95.5	95.5	95.5	95.5	95.5
HQ543106	92.6	92.6	94.9	92.1	92.1	93.2	90.9	91.3	93	93	92.8	93	93	93.2	96	96.7	95.6	95.5	95.5	97.2	95.5	95.7	96.6	95.7	95.1	95.6	94.5	95.5	95.6	95.7	95.3	95.3	95.3	95.3	95.5	95.5	95.5	95.5	95.5	95.5	95.5	95.5	95.5	95.5	95.5	95.5	95.5	95.5	95.5
HQ543109	92.6	92.6	94.9	92.1	92.1	93.2	90.9	91.3	93	93	92.8	93	93	93.2	96	96.7	95.6	95.5	95.5	97.2	95.5	95.7	96.6	95.7	95.1	95.6	94.5	95.5	95.6	95.7	95.3	95.3	95.3	95.3	95.5	95.5	95.5	95.5	95.5	95.5	95.5	95.5	95.5	95.5	95.5	95.5	95.5	95.5	95.5
HQ543110	92.6	92.6	94.9	92.1	92.1	93.2	90.9	91.3	93	93	92.8	93	93	93.2	96	96.7	95.6	95.5	95.5	97.2	95.5	95.7	96.6	95.7	95.1	95.6	94.5	95.5	95.6	95.7	95.3	95.3	95.3	95.3	95.5	95.5	95.5	95.5	95.5	95.5	95.5	95.5	95.5	95.5	95.5	95.5	95.5	95.5	95.5
HQ543113	92.6	92.6	94.9	92.1	92.1	93.2	90.9	91.3	93	93	92.8	93	93	93.2	96	96.7	95.6	95.5	95.5	97.2	95.5	95.7	96.6	95.7	95.1	95.6	94.5	95.5	95.6	95.7	95.3	95.3	95.3	95.3	95.5	95.5	95.5	95.5	95.5	95.5	95.5	95.5	95.5	95.5	95.5	95.5	95.5	95.5	95.5
MT586579	92.6	92.6	94.9	92.1	92.1	93.2	90.9	91.3	93	93	92.8	93	93	93.2	96	96.7	95.6	95.5	95.5	97.2	95.5	95.7	96.6	95.7	95.1	95.6	94.5	95.5	95.6	95.7	95.3	95.3	95.3	95.3	95.5	95.5	95.5	95.5	95.5	95.5	95.5	95.5	95.5	95.5	95.5	95.5	95.5	95.5	95.5
MT586580	92.6	92.6	94.9	92.1	92.1	93.2	90.9	91.3	93	93	92.8	93	93	93.2	96	96.7	95.6	95.5	95.5	97.2	95.5	95.7	96.6	95.7	95.1	95.6	94.5	95.5	95.6	95.7	95.3	95.3	95.3	95.3	95.5	95.5	95.5	95.5	95.5	95.5	95.5	95.5	95.5	95.5	95.5	95.5	95.5	95.5	95.5
		Max	100
		Min	88.1
[truncated: 135 more columns]
